# Supplementary material for: DEAD-box helicase eIF4A2 inhibits CNOT7 deadenylation activity
Source: Nucleic Acids Res. 2019 Jun 10;47(15):8224–38. doi: 10.1093/nar/gkz509 (PMC6736043; doi:10.1093/nar/gkz509)
Supplement: gkz509_Supplemental_Files [file gkz509_supplemental_files.zip]

Archive with 2 entries (2 files):
- Meijer et al suppl.doc
- Supplementary Tables Meijer et al.xlsx
