# Supplementary material for: DEAD-box helicase eIF4A2 inhibits CNOT7 deadenylation activity
Source: Nucleic Acids Res. 2019 Jun 10;47(15):8224–38. doi: 10.1093/nar/gkz509 (PMC6736043; doi:10.1093/nar/gkz509)
Supplement: gkz509_Supplemental_Files [file gkz509_supplemental_files.zip › Supplementary Tables Meijer et al.xlsx]

## Sheet: Sheet1
Supplementary Table 1 primer sequences
Primer	Usage	Sequence
TS3	Cloning recombinant protein expression constructs	ttggtctcatggttctgcgagccaggattcc
TS4	Cloning recombinant protein expression constructs	aatagcggccgctcagatgaggtcagcaacattg
TS5	Cloning recombinant protein expression constructs	ttggtctcatggttctggtggctccgcggattataac
TS6	Cloning recombinant protein expression constructs	aatagcggccgcttaaataaggtcagccacattcatgg
TS7	Cloning recombinant protein expression constructs	ttggtctcatggtagcacggccagaacagag
TS8	Cloning recombinant protein expression constructs	aatagcggccgcttaaggtttctcatcttctacaggc
TS9	Cloning recombinant protein expression constructs	ggccggacaacccttagcacccgtg
TS10	Cloning recombinant protein expression constructs	aatagcggccgctcagttgtggtcagactcctc
TS19	Cloning recombinant protein expression constructs	ttggtctcatggtaaagagatagatgatgaagcaaacag
TS21	Cloning recombinant protein expression constructs	ttggtctcatggtgaaaatatccaggagaaaattgcttttattttc
TS22	Cloning recombinant protein expression constructs	aatagcggccgcctaagagagttgctcatctaaattc
TS38	Cloning recombinant protein expression constructs	gtttgttttggatgcggcagatgaaatgttg
TS39	Cloning recombinant protein expression constructs	ctcaacatttcatctgccgcatccaaaac
CNOT7-F	Cloning recombinant protein expression constructs	gtattttcagggcgccccagcggcaactgtagatc
CNOT7-R	Cloning recombinant protein expression constructs	gacggagctcgaatttcatgactgcttgttggcttc
Intron-F1	Cloning pGL3 intron	aaaaagcttgattcttctgacacaacagtctcgaacttaagctgcagaagttggtcgtgaggcactggggaggtaagtatcaaggttacaag
Intron-R1	Cloning pGL3 intron	cttccatggtggctttaccaacagtaccggaatgccacacctgtggagagaaaggcaaag
CNOT1-F1	Cloning tethering constructs	gtcgaattcaaagagatagatgatgaagcaaac
CNOT1-F2	Cloning tethering constructs	gtcgaattcgaaaatatccaggagaaaattgc
CNOT1-F3	Cloning tethering constructs	gtcgaattcgctccaaagaaagatgtcaagc
CNOT1-R1	Cloning tethering constructs	gaagcggccgcctactgacttaagtcatttgtaggtaag
CNOT1-R2	Cloning tethering constructs	gaagcggccgcctaagagagttgctcatctaaattc
CNOT1-R3	Cloning tethering constructs	gaagcggccgcctatgggggctccacaattctc
GFP-F1	Cloning tethering constructs	gtcgaattcgtgagcaagggcgaggagctg
GFP-R1	Cloning tethering constructs	gaagcggccgcctacttgtacagctcgtccatgcc
FireSplice-R1	qPCR Firefly	taccggaatgccacacctc
LucSplice-F1	qPCR Renilla let7 and Firefly	tggaggcctaggcttttgc
RenSplice-R	qPCR Renilla let7	actgggagtggacacctgcc
hRLSplice-F1	qPCR Renilla tethering	tgaggcactgggcaggtgtc
hRLSplice-R1	qPCR Renilla tethering	ggtcgtacaccttggaagcc
DENND4B-F1	qPCR PAT assay	aggagcaggtgtcagcacat
DENND4B-R1	qPCR PAT assay	gctccaaatagggctctgc
E2F4-F1	qPCR PAT assay	tgcagaagtccagggaatg
E2F4-R1	qPCR PAT assay	tgagctcaccactgtccttg
HRK-F1	qPCR PAT assay	tactggccttggctgtgc
HRK-R1	qPCR PAT assay	cacagggttttcaccaacct
MRGBP-F1	qPCR PAT assay	ggaggagacagtggtgtgg
MRGBP-R1	qPCR PAT assay	catgtggaagtgtcggttca
NENF -F1	qPCR PAT assay	gcttttcaccgaggaggag
NENF -R1	qPCR PAT assay	ttccggaggtgacatcaaac
PATL1-F1	qPCR PAT assay	caccagcactctccaatcct
PATL1-R1	qPCR PAT assay	agcagtgacaggccaaactt
PRRC2C -F1	qPCR PAT assay	cccttcccctccctaagag
PRRC2C -R1	qPCR PAT assay	ctttgcgtgcagactccat
SGSH -F1	qPCR PAT assay	ggcactgctgaacccttact
SGSH -R1	qPCR PAT assay	tgggcgtgaggtctagga
TMEM258 -F1	qPCR PAT assay	cctcactcttcatgggcttt
TMEM258 -R1	qPCR PAT assay	tcagtgaagccatctggttg
TRAF4-F1	qPCR PAT assay	ggaccagcttcctctggact
TRAF4-R1	qPCR PAT assay	ggataggcaggcccaatact
TSR3 -F1	qPCR PAT assay	acagactttcctgcgtgga
TSR3 -R1	qPCR PAT assay	aacttccgcagcaaaatgac
TUSC2-F1	qPCR PAT assay	gaggagacaatcgtcaccaag
TUSC2-R1	qPCR PAT assay	agcttcacgatgccctga
ZC3H4-F1	qPCR PAT assay	aggctctatgggaggagacc
ZC3H4-R1	qPCR PAT assay	tggctcctcactctctccat
ZNF516-F1	qPCR PAT assay	gagagttcgtctgcatcgagt
ZNF516-R1	qPCR PAT assay	tcggactcaaacaccactga
nested anchor	PAT assay ligation	5rApp/ggtcaccttgatctgaagccagctgtagctatgc/3ddC
PAT-R0	PAT assay RT and round 1	ggcatagctacagctggc
DENND4B-PAT1	PAT assay round 1	agggaagggaaatagggcacc
E2F4-PAT1	PAT assay round 1	cttctgctgggcctttagcc
HRK-PAT1	PAT assay round 1	tgccctaaccctgtgttcctg
MRGBP-PAT1	PAT assay round 1	gcccgtctgatctctcctgt
NENF -PAT1	PAT assay round 1	tgcaaaactggctgcctgga
PATL1-PAT1	PAT assay round 1	gctgtcctgttctccatctcca
PRRC2C -PAT1	PAT assay round 1	gactgcagaacctggaaaagctg
SGSH -PAT1	PAT assay round 1	tcttcggtgacactggcgttg
TMEM258 -PAT1	PAT assay round 1	cccatctgaccgtggtgcttt
TRAF4-PAT1	PAT assay round 1	tcttaacgggcctcagtggg
TSR3 -PAT1	PAT assay round 1	tgtgaagaggagcagacgcag
TUSC2-PAT1	PAT assay round 1	aggctggtgccagtagttatga
ZC3H4-PAT1	PAT assay round 1	gctggagccctcctcttggaat
ZNF516-PAT1	PAT assay round 1	tgaacagatgcccagatggcc
PAT-R1	PAT assay round 2	gcttcagatcaaggtgaccttttt
DENND4B-PAT2	PAT assay round 2	ggtccggtggtttgtagttcc
E2F4-PAT2	PAT assay round 2	ggcggctaccaagaaggaac
HRK-PAT2	PAT assay round 2	actataagcgccaaggagccc
MRGBP-PAT2	PAT assay round 2	gcctcattcagggctttgtgc
NENF -PAT2	PAT assay round 2	ctgttgtccttggtcaggggt
PATL1-PAT2	PAT assay round 2	cctagcttccctctaccgttgt
PRRC2C -PAT2	PAT assay round 2	ccggtttactgtgttgagttggc
SGSH -PAT2	PAT assay round 2	ttgctgggagaatgtgccgtt
TMEM258 -PAT2	PAT assay round 2	cttcaccgcctggttcttcgt
TRAF4-PAT2	PAT assay round 2	gttcggacagggcctcgatt
TSR3 -PAT2	PAT assay round 2	acggcagagagactgagggtt
TUSC2-PAT2	PAT assay round 2	tgggtagggaaagaaaggaggg
ZC3H4-PAT2	PAT assay round 2	tctcatttgccatcaggccgag
ZNF516-PAT2	PAT assay round 2	actgtcacccatacaggacgca

## Sheet: Sheet2
Supplementary Table 2 siRNAs
Target	siRNA ID
CNOT1	s22843
DDX6	s4012
DDX6*	s4011
eIF4A1	s4567
eIF4A2	s4572
eIF4A2*	s4571
TAB182	s40031
TNRC6A	s26154
TNRC6B	s23060
* only used in Supplementary Figure 2E-G

## Sheet: Sheet3
Supplementary Table 3 Antibodies
Target	Host	Usage	Dilution	Supplier
ABCF1	mouse	WB	1:200	Santa Cruz 377185
ATXN2L	rabbit	WB	1:1000	Bethyl A301-371A
CNOT1	rabbit	IP	see method	Protein Tech 14276-1-AP
CNOT1	rabbit	PLA	1:75	Protein Tech 14276-1-AP
CNOT1	rabbit	WB	1:500	ATLAS HPA046577
CNOT7	rabbit	IP	see method	Abcam ab195587
CNOT7	rabbit	WB	1:500	Abcam ab195587
CNOT7	mouse	WB	1:200	Santa Cruz 101009
CSNK2A1	mouse	WB	1:200	Abcam ab181734
DDX6	mouse	PLA	1:75	Biolegend 674402
DDX6	mouse	WB	1:500	Biolegend 674402
DDX6	rabbit	IP	see method	Abcam ab70455
DDX6	rabbit	WB	1:500	Abcam ab70455
DDX24	rabbit	WB	1:1000	Bethyl A300-696A
eIF3A	rabbit	WB	1:2000	Abcam ab86146
eIF4A (pan)	rabbit	WB	1:1000	Cell Signaling 2013
eIF4A1	rabbit	IP	see method	Abcam ab31217
eIF4A1	rabbit	WB	1:1000	Abcam ab31217
eIF4A2	mouse	PLA	1:75	Santa Cruz 137148
eIF4A2*	mouse	IP	see method	Santa Cruz 137148
eIF4A2	mouse	WB	1:500	Santa Cruz 137148
eIF4A2	rabbit	IP	see method	Abcam ab31218
eIF4A2	rabbit	WB	1:500	Abcam ab31218
eIF4G	rabbit	WB	1:500	Cell Signaling 2498
GAPDH	mouse	WB	1:5000	Protein Tech 60004-1-Ig
HA	rat	WB	1:1000	Roche 11867423001
HIS	mouse	IP	see method	Abcam ab18184
HMGA2	rabbit	WB	1:5000	Novus 25810002
hnRNPC1	mouse	WB	1:1000	Abcam ab10294
Imp1	goat	WB	1:500	Santa Cruz 21026
LARP1	rabbit	WB	1:1000	Abcam ab86359
MOV10	mouse	WB	1:100	Santa Cruz 515722
MRCKB	mouse	WB	1:100	Santa Cruz 390127
PABPC1	mouse	WB	1:200	Santa Cruz 32318
Pat1b	rabbit	WB	1:2000	Bethyl A303-482A
TAB182	mouse	WB	1:100	Santa Cruz 514517
TNRC6A	rabbit	WB	1:1000	Novus NBP1-28751
TSR1	rabbit	WB	1:1000	Bethyl A305-112A
WDR11	rabbit	WB	1:1000	Bethyl A302-632A
* only used in Figure 8B

## Sheet: Sheet4
Supplementary Table 4 MS analysis eIF4A2 and CNOT1 immunoprecipitations
Accession Number	Identified Proteins	eIF4A2	CNOT1	MW	eIF4A2/MW	CNOT1/MW
		(total spectra)	(total spectra)
ABCF1_HUMAN	ATP-binding cassette sub-family F member 1 OS=Homo sapiens GN=ABCF1 PE=1 SV=2	7	7	96	0.0729167	0.0729167
ABCF2_HUMAN	ATP-binding cassette sub-family F member 2 OS=Homo sapiens GN=ABCF2 PE=1 SV=2	6	7	71	0.084507	0.0985915
ACTZ_HUMAN	Alpha-centractin OS=Homo sapiens GN=ACTR1A PE=1 SV=1	5	9	43	0.116279	0.209302
ALMS1_HUMAN	Alstrom syndrome protein 1 OS=Homo sapiens GN=ALMS1 PE=1 SV=3	8	13	461	0.0173536	0.0281996
AP2A1_HUMAN	AP-2 complex subunit alpha-1 OS=Homo sapiens GN=AP2A1 PE=1 SV=3	8	4	108	0.0740741	0.037037
ATX2L_HUMAN	Ataxin-2-like protein OS=Homo sapiens GN=ATXN2L PE=1 SV=2	7	7	113	0.0619469	0.0619469
BYST_HUMAN	Bystin OS=Homo sapiens GN=BYSL PE=1 SV=3	14	12	50	0.28	0.24
CAZA1_HUMAN	F-actin-capping protein subunit alpha-1 OS=Homo sapiens GN=CAPZA1 PE=1 SV=3	5	11	33	0.151515	0.333333
CDC5L_HUMAN	Cell division cycle 5-like protein OS=Homo sapiens GN=CDC5L PE=1 SV=2	8	7	92	0.0869565	0.076087
CNOT1_HUMAN	CCR4-NOT transcription complex subunit 1 OS=Homo sapiens GN=CNOT1 PE=1 SV=2	15	95	267	0.0561798	0.355805
CNOT3_HUMAN	CCR4-NOT transcription complex subunit 3 OS=Homo sapiens GN=CNOT3 PE=1 SV=1	7	14	82	0.0853659	0.170732
CNTRL_HUMAN	Centriolin OS=Homo sapiens GN=CNTRL PE=1 SV=2	5	13	269	0.0185874	0.0483271
COPA_HUMAN	Coatomer subunit alpha OS=Homo sapiens GN=COPA PE=1 SV=2	7	6	138	0.0507246	0.0434783
CSK21_HUMAN	Casein kinase II subunit alpha OS=Homo sapiens GN=CSNK2A1 PE=1 SV=1	7	7	45	0.155556	0.155556
DC1L1_HUMAN	Cytoplasmic dynein 1 light intermediate chain 1 OS=Homo sapiens GN=DYNC1LI1 PE=1 SV=3	10	5	57	0.175439	0.0877193
DC1L2_HUMAN	Cytoplasmic dynein 1 light intermediate chain 2 OS=Homo sapiens GN=DYNC1LI2 PE=1 SV=1	4	4	54	0.0740741	0.0740741
DCTN2_HUMAN	Dynactin subunit 2 OS=Homo sapiens GN=DCTN2 PE=1 SV=4	6	9	44	0.136364	0.204545
DDX10_HUMAN	Probable ATP-dependent RNA helicase DDX10 OS=Homo sapiens GN=DDX10 PE=1 SV=2	5	4	101	0.049505	0.039604
DDX24_HUMAN	ATP-dependent RNA helicase DDX24 OS=Homo sapiens GN=DDX24 PE=1 SV=1	15	11	96	0.15625	0.114583
DDX3X_HUMAN	ATP-dependent RNA helicase DDX3X OS=Homo sapiens GN=DDX3X PE=1 SV=3	38	18	73	0.520548	0.246575
DDX5_HUMAN	Probable ATP-dependent RNA helicase DDX5 OS=Homo sapiens GN=DDX5 PE=1 SV=1	34	13	69	0.492754	0.188406
DHX30_HUMAN	Putative ATP-dependent RNA helicase DHX30 OS=Homo sapiens GN=DHX30 PE=1 SV=1	10	6	134	0.0746269	0.0447761
DHX57_HUMAN	Putative ATP-dependent RNA helicase DHX57 OS=Homo sapiens GN=DHX57 PE=1 SV=2	12	6	156	0.0769231	0.0384615
DHX9_HUMAN	ATP-dependent RNA helicase A OS=Homo sapiens GN=DHX9 PE=1 SV=4	10	13	141	0.070922	0.0921986
DJC21_HUMAN	DnaJ homolog subfamily C member 21 OS=Homo sapiens GN=DNAJC21 PE=1 SV=2	9	9	62	0.145161	0.145161
DMD_HUMAN	Dystrophin OS=Homo sapiens GN=DMD PE=1 SV=3	10	20	427	0.0234192	0.0468384
DNJA1_HUMAN	DnaJ homolog subfamily A member 1 OS=Homo sapiens GN=DNAJA1 PE=1 SV=2	8	9	45	0.177778	0.2
DNJC9_HUMAN	DnaJ homolog subfamily C member 9 OS=Homo sapiens GN=DNAJC9 PE=1 SV=1	6	7	30	0.2	0.233333
EBP2_HUMAN	Probable rRNA-processing protein EBP2 OS=Homo sapiens GN=EBNA1BP2 PE=1 SV=2	4	4	35	0.114286	0.114286
EF1A1_HUMAN	Elongation factor 1-alpha 1 OS=Homo sapiens GN=EEF1A1 PE=1 SV=1	5	14	50	0.1	0.28
EIF3A_HUMAN	Eukaryotic translation initiation factor 3 subunit A OS=Homo sapiens GN=EIF3A PE=1 SV=1	163	30	167	0.976048	0.179641
EIF3B_HUMAN	Eukaryotic translation initiation factor 3 subunit B OS=Homo sapiens GN=EIF3B PE=1 SV=3	68	17	92	0.73913	0.184783
EIF3C_HUMAN	Eukaryotic translation initiation factor 3 subunit C OS=Homo sapiens GN=EIF3C PE=1 SV=1	111	22	105	1.05714	0.209524
EIF3E_HUMAN	Eukaryotic translation initiation factor 3 subunit E OS=Homo sapiens GN=EIF3E PE=1 SV=1	45	30	52	0.865385	0.576923
EIF3F_HUMAN	Eukaryotic translation initiation factor 3 subunit F OS=Homo sapiens GN=EIF3F PE=1 SV=1	16	10	38	0.421053	0.263158
EIF3G_HUMAN	Eukaryotic translation initiation factor 3 subunit G OS=Homo sapiens GN=EIF3G PE=1 SV=2	31	11	36	0.861111	0.305556
EIF3H_HUMAN	Eukaryotic translation initiation factor 3 subunit H OS=Homo sapiens GN=EIF3H PE=1 SV=1	16	21	40	0.4	0.525
EIF3I_HUMAN	Eukaryotic translation initiation factor 3 subunit I OS=Homo sapiens GN=EIF3I PE=1 SV=1	21	11	37	0.567568	0.297297
EIF3J_HUMAN	Eukaryotic translation initiation factor 3 subunit J OS=Homo sapiens GN=EIF3J PE=1 SV=2	19	10	29	0.655172	0.344828
EIF3M_HUMAN	Eukaryotic translation initiation factor 3 subunit M OS=Homo sapiens GN=EIF3M PE=1 SV=1	7	9	43	0.162791	0.209302
F120A_HUMAN	Constitutive coactivator of PPAR-gamma-like protein 1 OS=Homo sapiens GN=FAM120A PE=1 SV=2	11	5	122	0.0901639	0.0409836
FBRL_HUMAN	rRNA 2'-O-methyltransferase fibrillarin OS=Homo sapiens GN=FBL PE=1 SV=2	4	4	34	0.117647	0.117647
FSIP2_HUMAN	Fibrous sheath-interacting protein 2 OS=Homo sapiens GN=FSIP2 PE=2 SV=4	45	35	781	0.0576184	0.0448143
GRP78_HUMAN	78 kDa glucose-regulated protein OS=Homo sapiens GN=HSPA5 PE=1 SV=2	22	23	72	0.305556	0.319444
H12_HUMAN	Histone H1.2 OS=Homo sapiens GN=HIST1H1C PE=1 SV=2	4	8	21	0.190476	0.380952
H2B1M_HUMAN	Histone H2B type 1-M OS=Homo sapiens GN=HIST1H2BM PE=1 SV=3	7	7	14	0.5	0.5
HNRPC_HUMAN	Heterogeneous nuclear ribonucleoproteins C1/C2 OS=Homo sapiens GN=HNRNPC PE=1 SV=4	17	21	34	0.5	0.617647
HNRPU_HUMAN	Heterogeneous nuclear ribonucleoprotein U OS=Homo sapiens GN=HNRNPU PE=1 SV=6	100	77	91	1.0989	0.846154
HUWE1_HUMAN	E3 ubiquitin-protein ligase HUWE1 OS=Homo sapiens GN=HUWE1 PE=1 SV=3	10	15	482	0.0207469	0.0311203
IF2A_HUMAN	Eukaryotic translation initiation factor 2 subunit 1 OS=Homo sapiens GN=EIF2S1 PE=1 SV=3	5	6	36	0.138889	0.166667
IF4A2_HUMAN*	Eukaryotic initiation factor 4A-II OS=Homo sapiens GN=EIF4A2 PE=1 SV=2	39	4	46	0.847826	0.0869565
IQGA1_HUMAN	Ras GTPase-activating-like protein IQGAP1 OS=Homo sapiens GN=IQGAP1 PE=1 SV=1	64	41	189	0.338624	0.216931
LARP1_HUMAN	La-related protein 1 OS=Homo sapiens GN=LARP1 PE=1 SV=2	33	11	124	0.266129	0.0887097
LTV1_HUMAN	Protein LTV1 homolog OS=Homo sapiens GN=LTV1 PE=1 SV=1	9	9	55	0.163636	0.163636
MOV10_HUMAN	Putative helicase MOV-10 OS=Homo sapiens GN=MOV10 PE=1 SV=2	9	6	114	0.0789474	0.0526316
MRCKB_HUMAN	Serine/threonine-protein kinase MRCK beta OS=Homo sapiens GN=CDC42BPB PE=1 SV=2	26	24	194	0.134021	0.123711
MY18A_HUMAN	Unconventional myosin-XVIIIa OS=Homo sapiens GN=MYO18A PE=1 SV=3	28	36	233	0.120172	0.154506
MYH10_HUMAN	Myosin-10 OS=Homo sapiens GN=MYH10 PE=1 SV=3	211	200	229	0.921397	0.873362
MYH11_HUMAN	Myosin-11 OS=Homo sapiens GN=MYH11 PE=1 SV=3	94	103	227	0.414097	0.453744
MYH14_HUMAN	Myosin-14 OS=Homo sapiens GN=MYH14 PE=1 SV=2	115	100	228	0.504386	0.438596
NOG1_HUMAN	Nucleolar GTP-binding protein 1 OS=Homo sapiens GN=GTPBP4 PE=1 SV=3	12	5	74	0.162162	0.0675676
NOP2_HUMAN	Probable 28S rRNA (cytosine(4447)-C(5))-methyltransferase OS=Homo sapiens GN=NOP2 PE=1 SV=2	7	8	89	0.0786517	0.0898876
NPM_HUMAN	Nucleophosmin OS=Homo sapiens GN=NPM1 PE=1 SV=2	16	26	33	0.484848	0.787879
NUFP2_HUMAN	Nuclear fragile X mental retardation-interacting protein 2 OS=Homo sapiens GN=NUFIP2 PE=1 SV=1	5	7	76	0.0657895	0.0921053
PABP1_HUMAN	Polyadenylate-binding protein 1 OS=Homo sapiens GN=PABPC1 PE=1 SV=2	58	6	71	0.816901	0.084507
PABP4_HUMAN	Polyadenylate-binding protein 4 OS=Homo sapiens GN=PABPC4 PE=1 SV=1	40	4	71	0.56338	0.056338
PAIRB_HUMAN	Plasminogen activator inhibitor 1 RNA-binding protein OS=Homo sapiens GN=SERBP1 PE=1 SV=2	4	4	45	0.0888889	0.0888889
POTEF_HUMAN	POTE ankyrin domain family member F OS=Homo sapiens GN=POTEF PE=1 SV=2	6	28	121	0.0495868	0.231405
PRC2A_HUMAN	Protein PRRC2A OS=Homo sapiens GN=PRRC2A PE=1 SV=3	10	38	229	0.0436681	0.165939
PRC2C_HUMAN	Protein PRRC2C OS=Homo sapiens GN=PRRC2C PE=1 SV=4	30	19	317	0.0946372	0.0599369
RFC4_HUMAN	Replication factor C subunit 4 OS=Homo sapiens GN=RFC4 PE=1 SV=2	4	4	40	0.1	0.1
RL10A_HUMAN	60S ribosomal protein L10a OS=Homo sapiens GN=RPL10A PE=1 SV=2	8	12	25	0.32	0.48
RL11_HUMAN	60S ribosomal protein L11 OS=Homo sapiens GN=RPL11 PE=1 SV=2	4	17	20	0.2	0.85
RL14_HUMAN	60S ribosomal protein L14 OS=Homo sapiens GN=RPL14 PE=1 SV=4	5	13	23	0.217391	0.565217
RL15_HUMAN	60S ribosomal protein L15 OS=Homo sapiens GN=RPL15 PE=1 SV=2	6	12	24	0.25	0.5
RL18_HUMAN	60S ribosomal protein L18 OS=Homo sapiens GN=RPL18 PE=1 SV=2	15	21	22	0.681818	0.954545
RL19_HUMAN	60S ribosomal protein L19 OS=Homo sapiens GN=RPL19 PE=1 SV=1	7	24	23	0.304348	1.04348
RL21_HUMAN	60S ribosomal protein L21 OS=Homo sapiens GN=RPL21 PE=1 SV=2	8	15	19	0.421053	0.789474
RL22_HUMAN	60S ribosomal protein L22 OS=Homo sapiens GN=RPL22 PE=1 SV=2	9	11	15	0.6	0.733333
RL27_HUMAN	60S ribosomal protein L27 OS=Homo sapiens GN=RPL27 PE=1 SV=2	7	7	16	0.4375	0.4375
RL3_HUMAN	60S ribosomal protein L3 OS=Homo sapiens GN=RPL3 PE=1 SV=2	18	31	46	0.391304	0.673913
RL30_HUMAN	60S ribosomal protein L30 OS=Homo sapiens GN=RPL30 PE=1 SV=2	6	6	13	0.461538	0.461538
RL31_HUMAN	60S ribosomal protein L31 OS=Homo sapiens GN=RPL31 PE=1 SV=1	19	27	14	1.35714	1.92857
RL35A_HUMAN	60S ribosomal protein L35a OS=Homo sapiens GN=RPL35A PE=1 SV=2	8	15	13	0.615385	1.15385
RL6_HUMAN	60S ribosomal protein L6 OS=Homo sapiens GN=RPL6 PE=1 SV=3	26	32	33	0.787879	0.969697
RL7A_HUMAN	60S ribosomal protein L7a OS=Homo sapiens GN=RPL7A PE=1 SV=2	11	34	30	0.366667	1.13333
RL8_HUMAN	60S ribosomal protein L8 OS=Homo sapiens GN=RPL8 PE=1 SV=2	13	31	28	0.464286	1.10714
RLA0_HUMAN	60S acidic ribosomal protein P0 OS=Homo sapiens GN=RPLP0 PE=1 SV=1	11	23	34	0.323529	0.676471
RLA2_HUMAN	60S acidic ribosomal protein P2 OS=Homo sapiens GN=RPLP2 PE=1 SV=1	4	6	12	0.333333	0.5
RMXL3_HUMAN	RNA-binding motif protein, X-linked-like-3 OS=Homo sapiens GN=RBMXL3 PE=2 SV=2	6	4	115	0.0521739	0.0347826
RSSA_HUMAN	40S ribosomal protein SA OS=Homo sapiens GN=RPSA PE=1 SV=4	8	13	33	0.242424	0.393939
RUVB1_HUMAN	RuvB-like 1 OS=Homo sapiens GN=RUVBL1 PE=1 SV=1	5	5	50	0.1	0.1
RUVB2_HUMAN	RuvB-like 2 OS=Homo sapiens GN=RUVBL2 PE=1 SV=3	9	7	51	0.176471	0.137255
SEP11_HUMAN	Septin-11 OS=Homo sapiens GN=SEPT11 PE=1 SV=3	7	7	49	0.142857	0.142857
SEPT2_HUMAN	Septin-2 OS=Homo sapiens GN=SEPT2 PE=1 SV=1	4	14	41	0.097561	0.341463
SPAT5_HUMAN	Spermatogenesis-associated protein 5 OS=Homo sapiens GN=SPATA5 PE=1 SV=3	7	4	98	0.0714286	0.0408163
SRSF4_HUMAN	Serine/arginine-rich splicing factor 4 OS=Homo sapiens GN=SRSF4 PE=1 SV=2	10	4	57	0.175439	0.0701754
TB182_HUMAN	182 kDa tankyrase-1-binding protein OS=Homo sapiens GN=TNKS1BP1 PE=1 SV=4	29	65	182	0.159341	0.357143
TBA4A_HUMAN	Tubulin alpha-4A chain OS=Homo sapiens GN=TUBA4A PE=1 SV=1	50	62	50	1	1.24
TBB4B_HUMAN	Tubulin beta-4B chain OS=Homo sapiens GN=TUBB4B PE=1 SV=1	27	44	50	0.54	0.88
TSR1_HUMAN	Pre-rRNA-processing protein TSR1 homolog OS=Homo sapiens GN=TSR1 PE=1 SV=1	19	18	92	0.206522	0.195652
VIME_HUMAN	Vimentin OS=Homo sapiens GN=VIM PE=1 SV=4	17	9	54	0.314815	0.166667
WDR11_HUMAN	WD repeat-containing protein 11 OS=Homo sapiens GN=WDR11 PE=1 SV=1	4	6	137	0.0291971	0.0437956
XRCC5_HUMAN	X-ray repair cross-complementing protein 5 OS=Homo sapiens GN=XRCC5 PE=1 SV=3	7	4	83	0.0843373	0.0481928
YBOX1_HUMAN	Nuclease-sensitive element-binding protein 1 OS=Homo sapiens GN=YBX1 PE=1 SV=3	6	6	36	0.166667	0.166667
YTDC2_HUMAN	Probable ATP-dependent RNA helicase YTHDC2 OS=Homo sapiens GN=YTHDC2 PE=1 SV=2	16	8	160	0.1	0.05
ZC3HD_HUMAN	Zinc finger CCCH domain-containing protein 13 OS=Homo sapiens GN=ZC3H13 PE=1 SV=1	26	34	197	0.13198	0.172589
* In the CNOT1 immunoprecipitation experiment all peptides identified as eIF4A could have
been derived from either eIF4A1 or eIF4A2, no paralogue specific peptides were identified.

## Sheet: Sheet5
Supplementary Table 5 MS analysis CNOT1 immunoprecipitation with peptide elution
Accession Number	Identified Proteins	CNOT1	MW	CNOT1/MW
		(total spectra)
A16A1_HUMAN	Aldehyde dehydrogenase family 16 member A1 OS=Homo sapiens GN=ALDH16A1 PE=1 SV=2	4	85	0.0470588
ABCE1_HUMAN	ATP-binding cassette sub-family E member 1 OS=Homo sapiens GN=ABCE1 PE=1 SV=1	8	67	0.119403
ABCF1_HUMAN	ATP-binding cassette sub-family F member 1 OS=Homo sapiens GN=ABCF1 PE=1 SV=2	12	96	0.125
ABCF2_HUMAN	ATP-binding cassette sub-family F member 2 OS=Homo sapiens GN=ABCF2 PE=1 SV=2	31	71	0.43662
ABT1_HUMAN	Activator of basal transcription 1 OS=Homo sapiens GN=ABT1 PE=1 SV=1	5	31	0.16129
ACACA_HUMAN	Acetyl-CoA carboxylase 1 OS=Homo sapiens GN=ACACA PE=1 SV=2	22	266	0.0827068
ACTBM_HUMAN	Putative beta-actin-like protein 3 OS=Homo sapiens GN=POTEKP PE=5 SV=1	11	42	0.261905
AGRG4_HUMAN	Adhesion G-protein coupled receptor G4 OS=Homo sapiens GN=ADGRG4 PE=2 SV=2	4	333	0.012012
AIMP1_HUMAN	Aminoacyl tRNA synthase complex-interacting multifunctional protein 1 OS=Homo sapiens GN=AIMP1 PE=1 SV=2	5	34	0.147059
AKAP8_HUMAN	A-kinase anchor protein 8 OS=Homo sapiens GN=AKAP8 PE=1 SV=1	6	76	0.0789474
AKP8L_HUMAN	A-kinase anchor protein 8-like OS=Homo sapiens GN=AKAP8L PE=1 SV=3	4	72	0.0555556
ALPK2_HUMAN	Alpha-protein kinase 2 OS=Homo sapiens GN=ALPK2 PE=2 SV=3	5	237	0.021097
AN30B_HUMAN	Ankyrin repeat domain-containing protein 30B OS=Homo sapiens GN=ANKRD30B PE=2 SV=3	25	158	0.158228
ANKZ1_HUMAN	Ankyrin repeat and zinc finger domain-containing protein 1 OS=Homo sapiens GN=ANKZF1 PE=1 SV=1	19	81	0.234568
ANM5_HUMAN	Protein arginine N-methyltransferase 5 OS=Homo sapiens GN=PRMT5 PE=1 SV=4	10	73	0.136986
ANR11_HUMAN	Ankyrin repeat domain-containing protein 11 OS=Homo sapiens GN=ANKRD11 PE=1 SV=3	34	298	0.114094
ANT3_HUMAN	Antithrombin-III OS=Homo sapiens GN=SERPINC1 PE=1 SV=1	5	53	0.0943396
ANXA2_HUMAN	Annexin A2 OS=Homo sapiens GN=ANXA2 PE=1 SV=2	10	39	0.25641
AP1B1_HUMAN	AP-1 complex subunit beta-1 OS=Homo sapiens GN=AP1B1 PE=1 SV=2	9	105	0.0857143
AP2A1_HUMAN	AP-2 complex subunit alpha-1 OS=Homo sapiens GN=AP2A1 PE=1 SV=3	23	108	0.212963
AP2A2_HUMAN	AP-2 complex subunit alpha-2 OS=Homo sapiens GN=AP2A2 PE=1 SV=2	16	104	0.153846
AP2B1_HUMAN	AP-2 complex subunit beta OS=Homo sapiens GN=AP2B1 PE=1 SV=1	14	105	0.133333
AP3B1_HUMAN	AP-3 complex subunit beta-1 OS=Homo sapiens GN=AP3B1 PE=1 SV=3	15	121	0.123967
AP3M1_HUMAN	AP-3 complex subunit mu-1 OS=Homo sapiens GN=AP3M1 PE=1 SV=1	6	47	0.12766
APC7_HUMAN	Anaphase-promoting complex subunit 7 OS=Homo sapiens GN=ANAPC7 PE=1 SV=4	8	67	0.119403
ARHG2_HUMAN	Rho guanine nucleotide exchange factor 2 OS=Homo sapiens GN=ARHGEF2 PE=1 SV=4	22	112	0.196429
ARHG7_HUMAN	Rho guanine nucleotide exchange factor 7 OS=Homo sapiens GN=ARHGEF7 PE=1 SV=2	9	90	0.1
ASCC2_HUMAN	Activating signal cointegrator 1 complex subunit 2 OS=Homo sapiens GN=ASCC2 PE=1 SV=3	8	86	0.0930233
AT2A2_HUMAN	Sarcoplasmic/endoplasmic reticulum calcium ATPase 2 OS=Homo sapiens GN=ATP2A2 PE=1 SV=1	7	115	0.0608696
AT5SL_HUMAN	ATP synthase subunit s-like protein OS=Homo sapiens GN=ATP5SL PE=1 SV=3	4	29	0.137931
ATAD5_HUMAN	ATPase family AAA domain-containing protein 5 OS=Homo sapiens GN=ATAD5 PE=1 SV=4	9	208	0.0432692
ATR_HUMAN	Serine/threonine-protein kinase ATR OS=Homo sapiens GN=ATR PE=1 SV=3	23	301	0.076412
ATX2L_HUMAN	Ataxin-2-like protein OS=Homo sapiens GN=ATXN2L PE=1 SV=2	13	113	0.115044
BAG3_HUMAN	BAG family molecular chaperone regulator 3 OS=Homo sapiens GN=BAG3 PE=1 SV=3	6	62	0.0967742
BASP1_HUMAN	Brain acid soluble protein 1 OS=Homo sapiens GN=BASP1 PE=1 SV=2	6	23	0.26087
BAZ1A_HUMAN	Bromodomain adjacent to zinc finger domain protein 1A OS=Homo sapiens GN=BAZ1A PE=1 SV=2	8	179	0.0446927
BCOR_HUMAN	BCL-6 corepressor OS=Homo sapiens GN=BCOR PE=1 SV=1	14	192	0.0729167
BD1L1_HUMAN	Biorientation of chromosomes in cell division protein 1-like 1 OS=Homo sapiens GN=BOD1L1 PE=1 SV=2	36	330	0.109091
BLM_HUMAN	Bloom syndrome protein OS=Homo sapiens GN=BLM PE=1 SV=1	14	159	0.0880503
BRDT_HUMAN	Bromodomain testis-specific protein OS=Homo sapiens GN=BRDT PE=1 SV=4	10	108	0.0925926
BYST_HUMAN	Bystin OS=Homo sapiens GN=BYSL PE=1 SV=3	35	50	0.7
C102A_HUMAN	Coiled-coil domain-containing protein 102A OS=Homo sapiens GN=CCDC102A PE=1 SV=2	4	63	0.0634921
C170B_HUMAN	Centrosomal protein of 170 kDa protein B OS=Homo sapiens GN=CEP170B PE=1 SV=4	10	172	0.0581395
C1TC_HUMAN	C-1-tetrahydrofolate synthase, cytoplasmic OS=Homo sapiens GN=MTHFD1 PE=1 SV=3	4	102	0.0392157
CAMP1_HUMAN	Calmodulin-regulated spectrin-associated protein 1 OS=Homo sapiens GN=CAMSAP1 PE=1 SV=2	5	178	0.0280899
CAMP2_HUMAN	Calmodulin-regulated spectrin-associated protein 2 OS=Homo sapiens GN=CAMSAP2 PE=1 SV=3	17	168	0.10119
CAMP3_HUMAN	Calmodulin-regulated spectrin-associated protein 3 OS=Homo sapiens GN=CAMSAP3 PE=1 SV=2	17	135	0.125926
CAPR1_HUMAN	Caprin-1 OS=Homo sapiens GN=CAPRIN1 PE=1 SV=2	23	78	0.294872
CAPZB_HUMAN	F-actin-capping protein subunit beta OS=Homo sapiens GN=CAPZB PE=1 SV=4	13	31	0.419355
CARD6_HUMAN	Caspase recruitment domain-containing protein 6 OS=Homo sapiens GN=CARD6 PE=1 SV=2	4	116	0.0344828
CASS4_HUMAN	Cas scaffolding protein family member 4 OS=Homo sapiens GN=CASS4 PE=1 SV=2	8	87	0.091954
CAZA2_HUMAN	F-actin-capping protein subunit alpha-2 OS=Homo sapiens GN=CAPZA2 PE=1 SV=3	11	33	0.333333
CC150_HUMAN	Coiled-coil domain-containing protein 150 OS=Homo sapiens GN=CCDC150 PE=1 SV=2	14	129	0.108527
CC168_HUMAN	Coiled-coil domain-containing protein 168 OS=Homo sapiens GN=CCDC168 PE=2 SV=2	40	278	0.143885
CC171_HUMAN	Coiled-coil domain-containing protein 171 OS=Homo sapiens GN=CCDC171 PE=2 SV=1	13	153	0.0849673
CC183_HUMAN	Coiled-coil domain-containing protein 183 OS=Homo sapiens GN=CCDC183 PE=2 SV=3	6	63	0.0952381
CCAR2_HUMAN	Cell cycle and apoptosis regulator protein 2 OS=Homo sapiens GN=CCAR2 PE=1 SV=2	24	103	0.23301
CCD39_HUMAN	Coiled-coil domain-containing protein 39 OS=Homo sapiens GN=CCDC39 PE=2 SV=3	7	110	0.0636364
CCHCR_HUMAN	Coiled-coil alpha-helical rod protein 1 OS=Homo sapiens GN=CCHCR1 PE=1 SV=2	13	89	0.146067
CD2B2_HUMAN	CD2 antigen cytoplasmic tail-binding protein 2 OS=Homo sapiens GN=CD2BP2 PE=1 SV=1	5	38	0.131579
CDC27_HUMAN	Cell division cycle protein 27 homolog OS=Homo sapiens GN=CDC27 PE=1 SV=2	6	92	0.0652174
CDC73_HUMAN	Parafibromin OS=Homo sapiens GN=CDC73 PE=1 SV=1	10	61	0.163934
CDK9_HUMAN	Cyclin-dependent kinase 9 OS=Homo sapiens GN=CDK9 PE=1 SV=3	5	43	0.116279
CE120_HUMAN	Centrosomal protein of 120 kDa OS=Homo sapiens GN=CEP120 PE=1 SV=2	4	113	0.0353982
CG050_HUMAN	Uncharacterized protein C7orf50 OS=Homo sapiens GN=C7orf50 PE=1 SV=1	6	22	0.272727
CH033_HUMAN	UPF0488 protein C8orf33 OS=Homo sapiens GN=C8orf33 PE=1 SV=1	7	25	0.28
CHD3_HUMAN	Chromodomain-helicase-DNA-binding protein 3 OS=Homo sapiens GN=CHD3 PE=1 SV=3	38	227	0.167401
CHD7_HUMAN	Chromodomain-helicase-DNA-binding protein 7 OS=Homo sapiens GN=CHD7 PE=1 SV=3	41	336	0.122024
CING_HUMAN	Cingulin OS=Homo sapiens GN=CGN PE=1 SV=2	16	136	0.117647
CKAP4_HUMAN	Cytoskeleton-associated protein 4 OS=Homo sapiens GN=CKAP4 PE=1 SV=2	7	66	0.106061
CKAP5_HUMAN	Cytoskeleton-associated protein 5 OS=Homo sapiens GN=CKAP5 PE=1 SV=3	21	226	0.0929204
CLAP1_HUMAN	CLIP-associating protein 1 OS=Homo sapiens GN=CLASP1 PE=1 SV=1	29	169	0.171598
CLAP2_HUMAN	CLIP-associating protein 2 OS=Homo sapiens GN=CLASP2 PE=1 SV=2	38	141	0.269504
CN080_HUMAN	Uncharacterized protein C14orf80 OS=Homo sapiens GN=C14orf80 PE=2 SV=2	7	54	0.12963
CN166_HUMAN	UPF0568 protein C14orf166 OS=Homo sapiens GN=C14orf166 PE=1 SV=1	9	28	0.321429
CNDD3_HUMAN	Condensin-2 complex subunit D3 OS=Homo sapiens GN=NCAPD3 PE=1 SV=2	5	169	0.0295858
CNDH2_HUMAN	Condensin-2 complex subunit H2 OS=Homo sapiens GN=NCAPH2 PE=1 SV=1	5	68	0.0735294
CNO10_HUMAN	CCR4-NOT transcription complex subunit 10 OS=Homo sapiens GN=CNOT10 PE=1 SV=1	22	82	0.268293
CNO11_HUMAN	CCR4-NOT transcription complex subunit 11 OS=Homo sapiens GN=CNOT11 PE=1 SV=1	17	55	0.309091
CNO6L_HUMAN	CCR4-NOT transcription complex subunit 6-like OS=Homo sapiens GN=CNOT6L PE=1 SV=2	8	63	0.126984
CNOT1_HUMAN	CCR4-NOT transcription complex subunit 1 OS=Homo sapiens GN=CNOT1 PE=1 SV=2	243	267	0.910112
CNOT2_HUMAN	CCR4-NOT transcription complex subunit 2 OS=Homo sapiens GN=CNOT2 PE=1 SV=1	28	60	0.466667
CNOT3_HUMAN	CCR4-NOT transcription complex subunit 3 OS=Homo sapiens GN=CNOT3 PE=1 SV=1	43	82	0.52439
CNOT6_HUMAN	CCR4-NOT transcription complex subunit 6 OS=Homo sapiens GN=CNOT6 PE=1 SV=2	9	63	0.142857
CNOT7_HUMAN	CCR4-NOT transcription complex subunit 7 OS=Homo sapiens GN=CNOT7 PE=1 SV=3	17	33	0.515152
CNOT8_HUMAN	CCR4-NOT transcription complex subunit 8 OS=Homo sapiens GN=CNOT8 PE=1 SV=1	8	34	0.235294
CNTRL_HUMAN	Centriolin OS=Homo sapiens GN=CNTRL PE=1 SV=2	38	269	0.141264
CO6_HUMAN	Complement component C6 OS=Homo sapiens GN=C6 PE=1 SV=3	6	105	0.0571429
COEA1_HUMAN	Collagen alpha-1(XIV) chain OS=Homo sapiens GN=COL14A1 PE=1 SV=3	10	194	0.0515464
COMA1_HUMAN	Collagen alpha-1(XXII) chain OS=Homo sapiens GN=COL22A1 PE=2 SV=2	12	161	0.0745342
COPA_HUMAN	Coatomer subunit alpha OS=Homo sapiens GN=COPA PE=1 SV=2	31	138	0.224638
COPB_HUMAN	Coatomer subunit beta OS=Homo sapiens GN=COPB1 PE=1 SV=3	6	107	0.0560748
COPB2_HUMAN	Coatomer subunit beta' OS=Homo sapiens GN=COPB2 PE=1 SV=2	18	102	0.176471
CPSF5_HUMAN	Cleavage and polyadenylation specificity factor subunit 5 OS=Homo sapiens GN=NUDT21 PE=1 SV=1	8	26	0.307692
CPSM_HUMAN	Carbamoyl-phosphate synthase [ammonia], mitochondrial OS=Homo sapiens GN=CPS1 PE=1 SV=2	8	165	0.0484848
CRCC2_HUMAN	Putative ciliary rootlet coiled-coil protein 2 OS=Homo sapiens GN=CROCC2 PE=5 SV=3	33	186	0.177419
CRNL1_HUMAN	Crooked neck-like protein 1 OS=Homo sapiens GN=CRNKL1 PE=1 SV=4	6	100	0.06
CRTC3_HUMAN	CREB-regulated transcription coactivator 3 OS=Homo sapiens GN=CRTC3 PE=1 SV=2	7	67	0.104478
CSDE1_HUMAN	Cold shock domain-containing protein E1 OS=Homo sapiens GN=CSDE1 PE=1 SV=2	9	89	0.101124
CSK21_HUMAN (+1)	Casein kinase II subunit alpha OS=Homo sapiens GN=CSNK2A1 PE=1 SV=1	10	45	0.222222
CSK22_HUMAN	Casein kinase II subunit alpha' OS=Homo sapiens GN=CSNK2A2 PE=1 SV=1	11	41	0.268293
CSTN2_HUMAN	Calsyntenin-2 OS=Homo sapiens GN=CLSTN2 PE=1 SV=2	6	107	0.0560748
CT452_HUMAN (+2)	Cancer/testis antigen family 45 member A2 OS=Homo sapiens GN=CT45A2 PE=2 SV=3	5	21	0.238095
CTF18_HUMAN	Chromosome transmission fidelity protein 18 homolog OS=Homo sapiens GN=CHTF18 PE=1 SV=1	7	107	0.0654206
CTR9_HUMAN	RNA polymerase-associated protein CTR9 homolog OS=Homo sapiens GN=CTR9 PE=1 SV=1	21	134	0.156716
CUL1_HUMAN	Cullin-1 OS=Homo sapiens GN=CUL1 PE=1 SV=2	20	90	0.222222
CUL4A_HUMAN	Cullin-4A OS=Homo sapiens GN=CUL4A PE=1 SV=3	10	88	0.113636
CUX2_HUMAN	Homeobox protein cut-like 2 OS=Homo sapiens GN=CUX2 PE=1 SV=4	4	162	0.0246914
CYFP1_HUMAN	Cytoplasmic FMR1-interacting protein 1 OS=Homo sapiens GN=CYFIP1 PE=1 SV=1	7	145	0.0482759
CYTSB_HUMAN	Cytospin-B OS=Homo sapiens GN=SPECC1 PE=1 SV=1	16	119	0.134454
DAPK3_HUMAN	Death-associated protein kinase 3 OS=Homo sapiens GN=DAPK3 PE=1 SV=1	4	53	0.0754717
DCTN4_HUMAN	Dynactin subunit 4 OS=Homo sapiens GN=DCTN4 PE=1 SV=1	6	52	0.115385
DDX10_HUMAN	Probable ATP-dependent RNA helicase DDX10 OS=Homo sapiens GN=DDX10 PE=1 SV=2	27	101	0.267327
DDX21_HUMAN	Nucleolar RNA helicase 2 OS=Homo sapiens GN=DDX21 PE=1 SV=5	26	87	0.298851
DDX24_HUMAN	ATP-dependent RNA helicase DDX24 OS=Homo sapiens GN=DDX24 PE=1 SV=1	32	96	0.333333
DDX3Y_HUMAN	ATP-dependent RNA helicase DDX3Y OS=Homo sapiens GN=DDX3Y PE=1 SV=2	53	73	0.726027
DDX41_HUMAN	Probable ATP-dependent RNA helicase DDX41 OS=Homo sapiens GN=DDX41 PE=1 SV=2	17	70	0.242857
DDX47_HUMAN	Probable ATP-dependent RNA helicase DDX47 OS=Homo sapiens GN=DDX47 PE=1 SV=1	21	51	0.411765
DDX55_HUMAN	ATP-dependent RNA helicase DDX55 OS=Homo sapiens GN=DDX55 PE=1 SV=3	4	69	0.057971
DHX15_HUMAN	Pre-mRNA-splicing factor ATP-dependent RNA helicase DHX15 OS=Homo sapiens GN=DHX15 PE=1 SV=2	24	91	0.263736
DHX16_HUMAN	Putative pre-mRNA-splicing factor ATP-dependent RNA helicase DHX16 OS=Homo sapiens GN=DHX16 PE=1 SV=2	12	119	0.10084
DHX30_HUMAN	Putative ATP-dependent RNA helicase DHX30 OS=Homo sapiens GN=DHX30 PE=1 SV=1	43	134	0.320896
DHX36_HUMAN	ATP-dependent RNA helicase DHX36 OS=Homo sapiens GN=DHX36 PE=1 SV=2	4	115	0.0347826
DHX57_HUMAN	Putative ATP-dependent RNA helicase DHX57 OS=Homo sapiens GN=DHX57 PE=1 SV=2	36	156	0.230769
DI3L1_HUMAN	DIS3-like exonuclease 1 OS=Homo sapiens GN=DIS3L PE=1 SV=2	7	121	0.0578512
DJC13_HUMAN	DnaJ homolog subfamily C member 13 OS=Homo sapiens GN=DNAJC13 PE=1 SV=5	26	254	0.102362
DJC21_HUMAN	DnaJ homolog subfamily C member 21 OS=Homo sapiens GN=DNAJC21 PE=1 SV=2	11	62	0.177419
DKC1_HUMAN	H/ACA ribonucleoprotein complex subunit 4 OS=Homo sapiens GN=DKC1 PE=1 SV=3	6	58	0.103448
DLG5_HUMAN	Disks large homolog 5 OS=Homo sapiens GN=DLG5 PE=1 SV=4	15	214	0.0700935
DNJA2_HUMAN	DnaJ homolog subfamily A member 2 OS=Homo sapiens GN=DNAJA2 PE=1 SV=1	9	46	0.195652
DNJC9_HUMAN	DnaJ homolog subfamily C member 9 OS=Homo sapiens GN=DNAJC9 PE=1 SV=1	9	30	0.3
DOCK4_HUMAN	Dedicator of cytokinesis protein 4 OS=Homo sapiens GN=DOCK4 PE=1 SV=3	19	225	0.0844444
DOCK6_HUMAN	Dedicator of cytokinesis protein 6 OS=Homo sapiens GN=DOCK6 PE=1 SV=3	16	230	0.0695652
DPOLQ_HUMAN	DNA polymerase theta OS=Homo sapiens GN=POLQ PE=1 SV=2	10	290	0.0344828
DSRAD_HUMAN	Double-stranded RNA-specific adenosine deaminase OS=Homo sapiens GN=ADAR PE=1 SV=4	14	136	0.102941
DYH14_HUMAN	Dynein heavy chain 14, axonemal OS=Homo sapiens GN=DNAH14 PE=2 SV=3	33	400	0.0825
DYH17_HUMAN	Dynein heavy chain 17, axonemal OS=Homo sapiens GN=DNAH17 PE=1 SV=2	74	512	0.144531
DYH6_HUMAN	Dynein heavy chain 6, axonemal OS=Homo sapiens GN=DNAH6 PE=2 SV=3	35	476	0.0735294
EBP2_HUMAN	Probable rRNA-processing protein EBP2 OS=Homo sapiens GN=EBNA1BP2 PE=1 SV=2	7	35	0.2
ECM29_HUMAN	Proteasome-associated protein ECM29 homolog OS=Homo sapiens GN=ECM29 PE=1 SV=2	7	204	0.0343137
EDC4_HUMAN	Enhancer of mRNA-decapping protein 4 OS=Homo sapiens GN=EDC4 PE=1 SV=1	12	152	0.0789474
EF1A1_HUMAN (+1)	Elongation factor 1-alpha 1 OS=Homo sapiens GN=EEF1A1 PE=1 SV=1	14	50	0.28
EF1D_HUMAN	Elongation factor 1-delta OS=Homo sapiens GN=EEF1D PE=1 SV=5	6	31	0.193548
EF2_HUMAN	Elongation factor 2 OS=Homo sapiens GN=EEF2 PE=1 SV=4	9	95	0.0947368
EI2BD_HUMAN	Translation initiation factor eIF-2B subunit delta OS=Homo sapiens GN=EIF2B4 PE=1 SV=2	5	58	0.0862069
EIF3A_HUMAN	Eukaryotic translation initiation factor 3 subunit A OS=Homo sapiens GN=EIF3A PE=1 SV=1	94	167	0.562874
EIF3C_HUMAN	Eukaryotic translation initiation factor 3 subunit C OS=Homo sapiens GN=EIF3C PE=1 SV=1	48	105	0.457143
EIF3D_HUMAN	Eukaryotic translation initiation factor 3 subunit D OS=Homo sapiens GN=EIF3D PE=1 SV=1	16	64	0.25
EIF3G_HUMAN	Eukaryotic translation initiation factor 3 subunit G OS=Homo sapiens GN=EIF3G PE=1 SV=2	14	36	0.388889
EIF3K_HUMAN	Eukaryotic translation initiation factor 3 subunit K OS=Homo sapiens GN=EIF3K PE=1 SV=1	5	25	0.2
ELOA1_HUMAN	Transcription elongation factor B polypeptide 3 OS=Homo sapiens GN=TCEB3 PE=1 SV=2	5	90	0.0555556
ELP1_HUMAN	Elongator complex protein 1 OS=Homo sapiens GN=IKBKAP PE=1 SV=3	21	150	0.14
EMAL2_HUMAN	Echinoderm microtubule-associated protein-like 2 OS=Homo sapiens GN=EML2 PE=1 SV=1	8	71	0.112676
EMAL3_HUMAN	Echinoderm microtubule-associated protein-like 3 OS=Homo sapiens GN=EML3 PE=1 SV=1	10	95	0.105263
EMAL4_HUMAN	Echinoderm microtubule-associated protein-like 4 OS=Homo sapiens GN=EML4 PE=1 SV=3	10	109	0.0917431
ENPL_HUMAN	Endoplasmin OS=Homo sapiens GN=HSP90B1 PE=1 SV=1	11	92	0.119565
ERCC3_HUMAN	TFIIH basal transcription factor complex helicase XPB subunit OS=Homo sapiens GN=ERCC3 PE=1 SV=1	5	89	0.0561798
ESF1_HUMAN	ESF1 homolog OS=Homo sapiens GN=ESF1 PE=1 SV=1	12	99	0.121212
EXOC2_HUMAN	Exocyst complex component 2 OS=Homo sapiens GN=EXOC2 PE=1 SV=1	6	104	0.0576923
EXOC3_HUMAN	Exocyst complex component 3 OS=Homo sapiens GN=EXOC3 PE=1 SV=2	5	87	0.0574713
EXOC4_HUMAN	Exocyst complex component 4 OS=Homo sapiens GN=EXOC4 PE=1 SV=1	13	111	0.117117
EXOC5_HUMAN	Exocyst complex component 5 OS=Homo sapiens GN=EXOC5 PE=1 SV=1	7	82	0.0853659
EXOC7_HUMAN	Exocyst complex component 7 OS=Homo sapiens GN=EXOC7 PE=1 SV=3	11	83	0.13253
EXOC8_HUMAN	Exocyst complex component 8 OS=Homo sapiens GN=EXOC8 PE=1 SV=2	7	82	0.0853659
EXOS4_HUMAN	Exosome complex component RRP41 OS=Homo sapiens GN=EXOSC4 PE=1 SV=3	4	26	0.153846
EXOS6_HUMAN	Exosome complex component MTR3 OS=Homo sapiens GN=EXOSC6 PE=1 SV=1	4	28	0.142857
EXOSX_HUMAN	Exosome component 10 OS=Homo sapiens GN=EXOSC10 PE=1 SV=2	13	101	0.128713
F111B_HUMAN	Protein FAM111B OS=Homo sapiens GN=FAM111B PE=1 SV=1	8	85	0.0941176
F120A_HUMAN	Constitutive coactivator of PPAR-gamma-like protein 1 OS=Homo sapiens GN=FAM120A PE=1 SV=2	25	122	0.204918
F208B_HUMAN	Protein FAM208B OS=Homo sapiens GN=FAM208B PE=1 SV=1	17	269	0.063197
F264_HUMAN	6-phosphofructo-2-kinase/fructose-2,6-bisphosphatase 4 OS=Homo sapiens GN=PFKFB4 PE=2 SV=6	6	54	0.111111
F91A1_HUMAN	Protein FAM91A1 OS=Homo sapiens GN=FAM91A1 PE=1 SV=3	19	94	0.202128
FA83A_HUMAN	Protein FAM83A OS=Homo sapiens GN=FAM83A PE=1 SV=1	4	47	0.0851064
FA83D_HUMAN	Protein FAM83D OS=Homo sapiens GN=FAM83D PE=1 SV=3	7	64	0.109375
FA98A_HUMAN	Protein FAM98A OS=Homo sapiens GN=FAM98A PE=1 SV=1	9	55	0.163636
FAT1_HUMAN	Protocadherin Fat 1 OS=Homo sapiens GN=FAT1 PE=1 SV=2	28	506	0.055336
FAT4_HUMAN	Protocadherin Fat 4 OS=Homo sapiens GN=FAT4 PE=1 SV=2	34	543	0.0626151
FBRL_HUMAN	rRNA 2'-O-methyltransferase fibrillarin OS=Homo sapiens GN=FBL PE=1 SV=2	6	34	0.176471
FBX30_HUMAN	F-box only protein 30 OS=Homo sapiens GN=FBXO30 PE=1 SV=3	8	82	0.097561
FHL2_HUMAN	Four and a half LIM domains protein 2 OS=Homo sapiens GN=FHL2 PE=1 SV=3	14	32	0.4375
FIG4_HUMAN	Polyphosphoinositide phosphatase OS=Homo sapiens GN=FIG4 PE=1 SV=1	12	104	0.115385
FLII_HUMAN	Protein flightless-1 homolog OS=Homo sapiens GN=FLII PE=1 SV=2	21	145	0.144828
FLNA_HUMAN	Filamin-A OS=Homo sapiens GN=FLNA PE=1 SV=4	26	281	0.0925267
FRYL_HUMAN	Protein furry homolog-like OS=Homo sapiens GN=FRYL PE=1 SV=2	14	340	0.0411765
FXR1_HUMAN	Fragile X mental retardation syndrome-related protein 1 OS=Homo sapiens GN=FXR1 PE=1 SV=3	9	70	0.128571
G3BP1_HUMAN	Ras GTPase-activating protein-binding protein 1 OS=Homo sapiens GN=G3BP1 PE=1 SV=1	14	52	0.269231
G3BP2_HUMAN	Ras GTPase-activating protein-binding protein 2 OS=Homo sapiens GN=G3BP2 PE=1 SV=2	6	54	0.111111
GA2L3_HUMAN	GAS2-like protein 3 OS=Homo sapiens GN=GAS2L3 PE=1 SV=1	5	75	0.0666667
GCC2_HUMAN	GRIP and coiled-coil domain-containing protein 2 OS=Homo sapiens GN=GCC2 PE=1 SV=4	42	196	0.214286
GCN1L_HUMAN	Translational activator GCN1 OS=Homo sapiens GN=GCN1L1 PE=1 SV=6	27	293	0.0921502
GEMI4_HUMAN	Gem-associated protein 4 OS=Homo sapiens GN=GEMIN4 PE=1 SV=2	4	120	0.0333333
GFPT1_HUMAN	Glutamine--fructose-6-phosphate aminotransferase [isomerizing] 1 OS=Homo sapiens GN=GFPT1 PE=1 SV=3	6	79	0.0759494
GIT1_HUMAN	ARF GTPase-activating protein GIT1 OS=Homo sapiens GN=GIT1 PE=1 SV=2	10	84	0.119048
GIT2_HUMAN	ARF GTPase-activating protein GIT2 OS=Homo sapiens GN=GIT2 PE=1 SV=2	13	85	0.152941
GNL3L_HUMAN	Guanine nucleotide-binding protein-like 3-like protein OS=Homo sapiens GN=GNL3L PE=1 SV=1	9	66	0.136364
GPBL1_HUMAN	Vasculin-like protein 1 OS=Homo sapiens GN=GPBP1L1 PE=1 SV=1	5	52	0.0961538
GPD1L_HUMAN	Glycerol-3-phosphate dehydrogenase 1-like protein OS=Homo sapiens GN=GPD1L PE=1 SV=1	4	38	0.105263
GRWD1_HUMAN	Glutamate-rich WD repeat-containing protein 1 OS=Homo sapiens GN=GRWD1 PE=1 SV=1	4	49	0.0816327
GTPB2_HUMAN	GTP-binding protein 2 OS=Homo sapiens GN=GTPBP2 PE=1 SV=1	6	66	0.0909091
H1X_HUMAN	Histone H1x OS=Homo sapiens GN=H1FX PE=1 SV=1	4	22	0.181818
H2A1B_HUMAN (+2)	Histone H2A type 1-B/E OS=Homo sapiens GN=HIST1H2AB PE=1 SV=2	6	14	0.428571
H2BFS_HUMAN	Histone H2B type F-S OS=Homo sapiens GN=H2BFS PE=1 SV=2	5	14	0.357143
H4_HUMAN	Histone H4 OS=Homo sapiens GN=HIST1H4A PE=1 SV=2	6	11	0.545455
HAUS5_HUMAN	HAUS augmin-like complex subunit 5 OS=Homo sapiens GN=HAUS5 PE=1 SV=2	6	72	0.0833333
HBA_HUMAN	Hemoglobin subunit alpha OS=Homo sapiens GN=HBA1 PE=1 SV=2	5	15	0.333333
HELZ2_HUMAN	Helicase with zinc finger domain 2 OS=Homo sapiens GN=HELZ2 PE=1 SV=6	39	295	0.132203
HMMR_HUMAN	Hyaluronan mediated motility receptor OS=Homo sapiens GN=HMMR PE=1 SV=2	11	84	0.130952
HNRL2_HUMAN	Heterogeneous nuclear ribonucleoprotein U-like protein 2 OS=Homo sapiens GN=HNRNPUL2 PE=1 SV=1	16	85	0.188235
HNRPC_HUMAN	Heterogeneous nuclear ribonucleoproteins C1/C2 OS=Homo sapiens GN=HNRNPC PE=1 SV=4	23	34	0.676471
HNRPM_HUMAN	Heterogeneous nuclear ribonucleoprotein M OS=Homo sapiens GN=HNRNPM PE=1 SV=3	28	78	0.358974
HNRPQ_HUMAN	Heterogeneous nuclear ribonucleoprotein Q OS=Homo sapiens GN=SYNCRIP PE=1 SV=2	11	70	0.157143
HNRPR_HUMAN	Heterogeneous nuclear ribonucleoprotein R OS=Homo sapiens GN=HNRNPR PE=1 SV=1	11	71	0.15493
HOOK3_HUMAN	Protein Hook homolog 3 OS=Homo sapiens GN=HOOK3 PE=1 SV=2	4	83	0.0481928
HPS6_HUMAN	Hermansky-Pudlak syndrome 6 protein OS=Homo sapiens GN=HPS6 PE=1 SV=1	5	83	0.060241
HS90A_HUMAN	Heat shock protein HSP 90-alpha OS=Homo sapiens GN=HSP90AA1 PE=1 SV=5	12	85	0.141176
HS90B_HUMAN	Heat shock protein HSP 90-beta OS=Homo sapiens GN=HSP90AB1 PE=1 SV=4	10	83	0.120482
HSP72_HUMAN	Heat shock-related 70 kDa protein 2 OS=Homo sapiens GN=HSPA2 PE=1 SV=1	41	70	0.585714
HSPB1_HUMAN	Heat shock protein beta-1 OS=Homo sapiens GN=HSPB1 PE=1 SV=2	4	23	0.173913
HTSF1_HUMAN	HIV Tat-specific factor 1 OS=Homo sapiens GN=HTATSF1 PE=1 SV=1	6	86	0.0697674
IBTK_HUMAN	Inhibitor of Bruton tyrosine kinase OS=Homo sapiens GN=IBTK PE=1 SV=3	6	151	0.0397351
ICE1_HUMAN	Little elongation complex subunit 1 OS=Homo sapiens GN=ICE1 PE=1 SV=5	19	248	0.0766129
IF2A_HUMAN	Eukaryotic translation initiation factor 2 subunit 1 OS=Homo sapiens GN=EIF2S1 PE=1 SV=3	6	36	0.166667
IF2B_HUMAN	Eukaryotic translation initiation factor 2 subunit 2 OS=Homo sapiens GN=EIF2S2 PE=1 SV=2	12	38	0.315789
IF2B3_HUMAN	Insulin-like growth factor 2 mRNA-binding protein 3 OS=Homo sapiens GN=IGF2BP3 PE=1 SV=2	8	64	0.125
IF2P_HUMAN	Eukaryotic translation initiation factor 5B OS=Homo sapiens GN=EIF5B PE=1 SV=4	18	139	0.129496
IF4A2_HUMAN	Eukaryotic initiation factor 4A-I OS=Homo sapiens GN=EIF4A1 PE=1 SV=1	12	46	0.26087
IF4G1_HUMAN	Eukaryotic translation initiation factor 4 gamma 1 OS=Homo sapiens GN=EIF4G1 PE=1 SV=4	12	175	0.0685714
IF6_HUMAN	Eukaryotic translation initiation factor 6 OS=Homo sapiens GN=EIF6 PE=1 SV=1	4	27	0.148148
IKKB_HUMAN	Inhibitor of nuclear factor kappa-B kinase subunit beta OS=Homo sapiens GN=IKBKB PE=1 SV=1	5	87	0.0574713
IMA1_HUMAN	Importin subunit alpha-1 OS=Homo sapiens GN=KPNA2 PE=1 SV=1	10	58	0.172414
IMP4_HUMAN	U3 small nucleolar ribonucleoprotein protein IMP4 OS=Homo sapiens GN=IMP4 PE=1 SV=1	7	34	0.205882
INT12_HUMAN	Integrator complex subunit 12 OS=Homo sapiens GN=INTS12 PE=1 SV=1	4	49	0.0816327
IQCAL_HUMAN	IQ and AAA domain-containing protein 1-like OS=Homo sapiens GN=IQCA1L PE=3 SV=2	5	95	0.0526316
IQGA3_HUMAN	Ras GTPase-activating-like protein IQGAP3 OS=Homo sapiens GN=IQGAP3 PE=1 SV=2	21	185	0.113514
IRS2_HUMAN	Insulin receptor substrate 2 OS=Homo sapiens GN=IRS2 PE=1 SV=2	109	137	0.79562
ITPR1_HUMAN	Inositol 1,4,5-trisphosphate receptor type 1 OS=Homo sapiens GN=ITPR1 PE=1 SV=3	27	314	0.0859873
ITPR2_HUMAN	Inositol 1,4,5-trisphosphate receptor type 2 OS=Homo sapiens GN=ITPR2 PE=1 SV=2	24	308	0.0779221
JAK1_HUMAN	Tyrosine-protein kinase JAK1 OS=Homo sapiens GN=JAK1 PE=1 SV=2	8	133	0.0601504
JIP4_HUMAN	C-Jun-amino-terminal kinase-interacting protein 4 OS=Homo sapiens GN=SPAG9 PE=1 SV=4	5	146	0.0342466
K1551_HUMAN	Uncharacterized protein KIAA1551 OS=Homo sapiens GN=KIAA1551 PE=1 SV=3	15	195	0.0769231
K1671_HUMAN	Uncharacterized protein KIAA1671 OS=Homo sapiens GN=KIAA1671 PE=1 SV=2	11	197	0.0558376
K1C13_HUMAN	Keratin, type I cytoskeletal 13 OS=Homo sapiens GN=KRT13 PE=1 SV=4	15	50	0.3
K1C18_HUMAN	Keratin, type I cytoskeletal 18 OS=Homo sapiens GN=KRT18 PE=1 SV=2	19	48	0.395833
K1C19_HUMAN	Keratin, type I cytoskeletal 19 OS=Homo sapiens GN=KRT19 PE=1 SV=4	38	44	0.863636
K2C71_HUMAN	Keratin, type II cytoskeletal 71 OS=Homo sapiens GN=KRT71 PE=1 SV=3	7	57	0.122807
K2C74_HUMAN	Keratin, type II cytoskeletal 74 OS=Homo sapiens GN=KRT74 PE=1 SV=2	14	58	0.241379
KANK1_HUMAN	KN motif and ankyrin repeat domain-containing protein 1 OS=Homo sapiens GN=KANK1 PE=1 SV=3	8	147	0.0544218
KC1A_HUMAN	Casein kinase I isoform alpha OS=Homo sapiens GN=CSNK1A1 PE=1 SV=2	5	39	0.128205
KC1D_HUMAN	Casein kinase I isoform delta OS=Homo sapiens GN=CSNK1D PE=1 SV=2	8	47	0.170213
KC1E_HUMAN	Casein kinase I isoform epsilon OS=Homo sapiens GN=CSNK1E PE=1 SV=1	12	47	0.255319
KCRU_HUMAN	Creatine kinase U-type, mitochondrial OS=Homo sapiens GN=CKMT1A PE=1 SV=1	7	47	0.148936
KCTD3_HUMAN	BTB/POZ domain-containing protein KCTD3 OS=Homo sapiens GN=KCTD3 PE=1 SV=2	16	89	0.179775
KDIS_HUMAN	Kinase D-interacting substrate of 220 kDa OS=Homo sapiens GN=KIDINS220 PE=1 SV=3	26	197	0.13198
KDM1A_HUMAN(+1)	Lysine-specific histone demethylase 1A	6	93	0.0645161
KDM1B_HUMAN	Lysine-specific histone demethylase 1B OS=Homo sapiens GN=KDM1B PE=1 SV=3	8	92	0.0869565
KDM5C_HUMAN	Lysine-specific demethylase 5C OS=Homo sapiens GN=KDM5C PE=1 SV=2	12	176	0.0681818
KHDR1_HUMAN	KH domain-containing, RNA-binding, signal transduction-associated protein 1 OS=Homo sapiens GN=KHDRBS1 PE=1 SV=1	4	48	0.0833333
KI13B_HUMAN	Kinesin-like protein KIF13B OS=Homo sapiens GN=KIF13B PE=1 SV=2	11	203	0.0541872
KIF1A_HUMAN	Kinesin-like protein KIF1A OS=Homo sapiens GN=KIF1A PE=1 SV=2	5	191	0.026178
KIF1C_HUMAN	Kinesin-like protein KIF1C OS=Homo sapiens GN=KIF1C PE=1 SV=3	15	123	0.121951
KIF28_HUMAN	Kinesin-like protein KIF28P OS=Homo sapiens GN=KIF28P PE=3 SV=2	5	108	0.0462963
KIF5C_HUMAN	Kinesin heavy chain isoform 5C OS=Homo sapiens GN=KIF5C PE=1 SV=1	11	109	0.100917
KPRB_HUMAN	Phosphoribosyl pyrophosphate synthase-associated protein 2 OS=Homo sapiens GN=PRPSAP2 PE=1 SV=1	6	41	0.146341
LAMA2_HUMAN	Laminin subunit alpha-2 OS=Homo sapiens GN=LAMA2 PE=1 SV=4	19	344	0.0552326
LAR1B_HUMAN	La-related protein 1B OS=Homo sapiens GN=LARP1B PE=1 SV=2	8	105	0.0761905
LARP1_HUMAN	La-related protein 1 OS=Homo sapiens GN=LARP1 PE=1 SV=2	41	124	0.330645
LARP4_HUMAN	La-related protein 4 OS=Homo sapiens GN=LARP4 PE=1 SV=3	7	81	0.0864198
LC7L2_HUMAN	Putative RNA-binding protein Luc7-like 2 OS=Homo sapiens GN=LUC7L2 PE=1 SV=2	6	47	0.12766
LCP2_HUMAN	Lymphocyte cytosolic protein 2 OS=Homo sapiens GN=LCP2 PE=1 SV=1	6	60	0.1
LEO1_HUMAN	RNA polymerase-associated protein LEO1 OS=Homo sapiens GN=LEO1 PE=1 SV=1	6	75	0.08
LIPA3_HUMAN	Liprin-alpha-3 OS=Homo sapiens GN=PPFIA3 PE=1 SV=3	18	134	0.134328
LOXH1_HUMAN	Lipoxygenase homology domain-containing protein 1 OS=Homo sapiens GN=LOXHD1 PE=2 SV=3	13	222	0.0585586
LRC53_HUMAN	Leucine-rich repeat-containing protein 53 OS=Homo sapiens GN=LRRC53 PE=4 SV=2	6	141	0.0425532
LRP1_HUMAN	Prolow-density lipoprotein receptor-related protein 1 OS=Homo sapiens GN=LRP1 PE=1 SV=2	28	505	0.0554455
LRRK1_HUMAN	Leucine-rich repeat serine/threonine-protein kinase 1 OS=Homo sapiens GN=LRRK1 PE=1 SV=3	12	225	0.0533333
LSM12_HUMAN	Protein LSM12 homolog OS=Homo sapiens GN=LSM12 PE=1 SV=2	4	22	0.181818
LTBP3_HUMAN	Latent-transforming growth factor beta-binding protein 3 OS=Homo sapiens GN=LTBP3 PE=1 SV=4	4	139	0.028777
LTV1_HUMAN	Protein LTV1 homolog OS=Homo sapiens GN=LTV1 PE=1 SV=1	16	55	0.290909
LUZP1_HUMAN	Leucine zipper protein 1 OS=Homo sapiens GN=LUZP1 PE=1 SV=2	41	120	0.341667
M4K4_HUMAN	Mitogen-activated protein kinase kinase kinase kinase 4 OS=Homo sapiens GN=MAP4K4 PE=1 SV=2	7	142	0.0492958
MAGD2_HUMAN	Melanoma-associated antigen D2 OS=Homo sapiens GN=MAGED2 PE=1 SV=2	8	65	0.123077
MARK1_HUMAN	Serine/threonine-protein kinase MARK1 OS=Homo sapiens GN=MARK1 PE=1 SV=2	19	89	0.213483
MARK3_HUMAN	MAP/microtubule affinity-regulating kinase 3 OS=Homo sapiens GN=MARK3 PE=1 SV=4	30	84	0.357143
MCA3_HUMAN	Eukaryotic translation elongation factor 1 epsilon-1 OS=Homo sapiens GN=EEF1E1 PE=1 SV=1	5	20	0.25
MCM4_HUMAN	DNA replication licensing factor MCM4 OS=Homo sapiens GN=MCM4 PE=1 SV=5	15	97	0.154639
MIC60_HUMAN	MICOS complex subunit MIC60 OS=Homo sapiens GN=IMMT PE=1 SV=1	7	84	0.0833333
MMP14_HUMAN	Matrix metalloproteinase-14 OS=Homo sapiens GN=MMP14 PE=1 SV=3	4	66	0.0606061
MOV10_HUMAN	Putative helicase MOV-10 OS=Homo sapiens GN=MOV10 PE=1 SV=2	13	114	0.114035
MPP10_HUMAN	U3 small nucleolar ribonucleoprotein protein MPP10 OS=Homo sapiens GN=MPHOSPH10 PE=1 SV=2	4	79	0.0506329
MRCKA_HUMAN	Serine/threonine-protein kinase MRCK alpha OS=Homo sapiens GN=CDC42BPA PE=1 SV=1	28	197	0.142132
MRCKB_HUMAN	Serine/threonine-protein kinase MRCK beta OS=Homo sapiens GN=CDC42BPB PE=1 SV=2	111	194	0.572165
MRE11_HUMAN	Double-strand break repair protein MRE11A OS=Homo sapiens GN=MRE11A PE=1 SV=3	8	81	0.0987654
MRT4_HUMAN	mRNA turnover protein 4 homolog OS=Homo sapiens GN=MRTO4 PE=1 SV=2	5	28	0.178571
MTCL1_HUMAN	Microtubule cross-linking factor 1 OS=Homo sapiens GN=MTCL1 PE=1 SV=5	29	210	0.138095
MTMRD_HUMAN	Myotubularin-related protein 13 OS=Homo sapiens GN=SBF2 PE=1 SV=1	18	208	0.0865385
MTO1_HUMAN	Protein MTO1 homolog, mitochondrial OS=Homo sapiens GN=MTO1 PE=1 SV=2	10	80	0.125
MTOR_HUMAN	Serine/threonine-protein kinase mTOR OS=Homo sapiens GN=MTOR PE=1 SV=1	36	289	0.124567
MTUS2_HUMAN	Microtubule-associated tumor suppressor candidate 2 OS=Homo sapiens GN=MTUS2 PE=1 SV=3	5	150	0.0333333
MYH6_HUMAN	Myosin-6 OS=Homo sapiens GN=MYH6 PE=1 SV=5	68	224	0.303571
MYH7_HUMAN	Myosin-7 OS=Homo sapiens GN=MYH7 PE=1 SV=5	56	223	0.251121
MYL6B_HUMAN	Myosin light chain 6B OS=Homo sapiens GN=MYL6B PE=1 SV=1	30	23	1.30435
MYL9_HUMAN	Myosin regulatory light polypeptide 9 OS=Homo sapiens GN=MYL9 PE=1 SV=4	27	20	1.35
MYO15_HUMAN	Unconventional myosin-XV OS=Homo sapiens GN=MYO15A PE=1 SV=2	21	395	0.0531646
MYO1E_HUMAN	Unconventional myosin-Ie OS=Homo sapiens GN=MYO1E PE=1 SV=2	17	127	0.133858
MYO1F_HUMAN	Unconventional myosin-If OS=Homo sapiens GN=MYO1F PE=1 SV=3	5	125	0.04
MYO7A_HUMAN	Unconventional myosin-VIIa OS=Homo sapiens GN=MYO7A PE=1 SV=2	14	254	0.0551181
MYOME_HUMAN	Myomegalin OS=Homo sapiens GN=PDE4DIP PE=1 SV=1	34	265	0.128302
N4BP2_HUMAN	NEDD4-binding protein 2 OS=Homo sapiens GN=N4BP2 PE=1 SV=2	10	199	0.0502513
NALCN_HUMAN	Sodium leak channel non-selective protein OS=Homo sapiens GN=NALCN PE=1 SV=1	11	200	0.055
NASP_HUMAN	Nuclear autoantigenic sperm protein OS=Homo sapiens GN=NASP PE=1 SV=2	4	85	0.0470588
NAT10_HUMAN	RNA cytidine acetyltransferase OS=Homo sapiens GN=NAT10 PE=1 SV=2	20	116	0.172414
NBEA_HUMAN	Neurobeachin OS=Homo sapiens GN=NBEA PE=1 SV=3	22	328	0.0670732
NBN_HUMAN	Nibrin OS=Homo sapiens GN=NBN PE=1 SV=1	4	85	0.0470588
NCBP1_HUMAN	Nuclear cap-binding protein subunit 1 OS=Homo sapiens GN=NCBP1 PE=1 SV=1	4	92	0.0434783
NCK5L_HUMAN	Nck-associated protein 5-like OS=Homo sapiens GN=NCKAP5L PE=1 SV=2	7	139	0.0503597
NCOR1_HUMAN	Nuclear receptor corepressor 1 OS=Homo sapiens GN=NCOR1 PE=1 SV=2	26	270	0.0962963
NCOR2_HUMAN	Nuclear receptor corepressor 2 OS=Homo sapiens GN=NCOR2 PE=1 SV=2	27	275	0.0981818
NELFE_HUMAN	Negative elongation factor E OS=Homo sapiens GN=NELFE PE=1 SV=3	6	43	0.139535
NEMO_HUMAN	NF-kappa-B essential modulator OS=Homo sapiens GN=IKBKG PE=1 SV=2	10	48	0.208333
NEP1_HUMAN	Ribosomal RNA small subunit methyltransferase NEP1 OS=Homo sapiens GN=EMG1 PE=1 SV=4	5	27	0.185185
NEST_HUMAN	Nestin OS=Homo sapiens GN=NES PE=1 SV=2	8	177	0.0451977
NF1_HUMAN	Neurofibromin OS=Homo sapiens GN=NF1 PE=1 SV=2	30	319	0.0940439
NFM_HUMAN	Neurofilament medium polypeptide OS=Homo sapiens GN=NEFM PE=1 SV=3	28	102	0.27451
NH2L1_HUMAN	NHP2-like protein 1 OS=Homo sapiens GN=SNU13 PE=1 SV=3	5	14	0.357143
NIN_HUMAN	Ninein OS=Homo sapiens GN=NIN PE=1 SV=4	16	243	0.0658436
NINL_HUMAN	Ninein-like protein OS=Homo sapiens GN=NINL PE=1 SV=2	24	156	0.153846
NIPBL_HUMAN	Nipped-B-like protein OS=Homo sapiens GN=NIPBL PE=1 SV=2	25	316	0.0791139
NJMU_HUMAN	Protein Njmu-R1 OS=Homo sapiens GN=C17orf75 PE=1 SV=2	10	45	0.222222
NOB1_HUMAN	RNA-binding protein NOB1 OS=Homo sapiens GN=NOB1 PE=1 SV=1	5	47	0.106383
NOG1_HUMAN	Nucleolar GTP-binding protein 1 OS=Homo sapiens GN=GTPBP4 PE=1 SV=3	29	74	0.391892
NOP9_HUMAN	Nucleolar protein 9 OS=Homo sapiens GN=NOP9 PE=1 SV=1	6	69	0.0869565
NOSTN_HUMAN	Nostrin OS=Homo sapiens GN=NOSTRIN PE=1 SV=2	20	58	0.344828
NSUN5_HUMAN	Probable 28S rRNA (cytosine-C(5))-methyltransferase OS=Homo sapiens GN=NSUN5 PE=1 SV=2	5	47	0.106383
NUSAP_HUMAN	Nucleolar and spindle-associated protein 1 OS=Homo sapiens GN=NUSAP1 PE=1 SV=1	8	49	0.163265
NYAP1_HUMAN	Neuronal tyrosine-phosphorylated phosphoinositide-3-kinase adapter 1 OS=Homo sapiens GN=NYAP1 PE=2 SV=1	4	88	0.0454545
OBSL1_HUMAN	Obscurin-like protein 1 OS=Homo sapiens GN=OBSL1 PE=1 SV=4	6	207	0.0289855
OSBL3_HUMAN	Oxysterol-binding protein-related protein 3 OS=Homo sapiens GN=OSBPL3 PE=1 SV=1	14	101	0.138614
OSBL6_HUMAN	Oxysterol-binding protein-related protein 6 OS=Homo sapiens GN=OSBPL6 PE=1 SV=1	6	106	0.0566038
OSBL7_HUMAN	Oxysterol-binding protein-related protein 7 OS=Homo sapiens GN=OSBPL7 PE=2 SV=1	7	95	0.0736842
OTOGL_HUMAN	Otogelin-like protein OS=Homo sapiens GN=OTOGL PE=2 SV=5	8	262	0.0305344
OTUD4_HUMAN	OTU domain-containing protein 4 OS=Homo sapiens GN=OTUD4 PE=1 SV=4	7	124	0.0564516
P3C2A_HUMAN	Phosphatidylinositol 4-phosphate 3-kinase C2 domain-containing subunit alpha OS=Homo sapiens GN=PIK3C2A PE=1 SV=2	11	191	0.0575916
PA2G4_HUMAN	Proliferation-associated protein 2G4 OS=Homo sapiens GN=PA2G4 PE=1 SV=3	6	44	0.136364
PABP1_HUMAN	Polyadenylate-binding protein 1 OS=Homo sapiens GN=PABPC1 PE=1 SV=2	19	71	0.267606
PABP4_HUMAN	Polyadenylate-binding protein 4 OS=Homo sapiens GN=PABPC4 PE=1 SV=1	27	71	0.380282
PACN3_HUMAN	Protein kinase C and casein kinase substrate in neurons protein 3 OS=Homo sapiens GN=PACSIN3 PE=1 SV=2	6	48	0.125
PAF1_HUMAN	RNA polymerase II-associated factor 1 homolog OS=Homo sapiens GN=PAF1 PE=1 SV=2	27	60	0.45
PB1_HUMAN	Protein polybromo-1 OS=Homo sapiens GN=PBRM1 PE=1 SV=1	8	193	0.0414508
PCSK5_HUMAN	Proprotein convertase subtilisin/kexin type 5 OS=Homo sapiens GN=PCSK5 PE=1 SV=4	6	207	0.0289855
PDE3A_HUMAN	cGMP-inhibited 3',5'-cyclic phosphodiesterase A OS=Homo sapiens GN=PDE3A PE=1 SV=3	11	125	0.088
PDIA3_HUMAN	Protein disulfide-isomerase A3 OS=Homo sapiens GN=PDIA3 PE=1 SV=4	5	57	0.0877193
PEG3_HUMAN	Paternally-expressed gene 3 protein OS=Homo sapiens GN=PEG3 PE=1 SV=1	7	181	0.038674
PELP1_HUMAN	Proline-, glutamic acid- and leucine-rich protein 1 OS=Homo sapiens GN=PELP1 PE=1 SV=2	4	120	0.0333333
PERQ2_HUMAN	PERQ amino acid-rich with GYF domain-containing protein 2 OS=Homo sapiens GN=GIGYF2 PE=1 SV=1	17	150	0.113333
PFD6_HUMAN	Prefoldin subunit 6 OS=Homo sapiens GN=PFDN6 PE=1 SV=1	4	15	0.266667
PFKAL_HUMAN	ATP-dependent 6-phosphofructokinase, liver type OS=Homo sapiens GN=PFKL PE=1 SV=6	15	85	0.176471
PFKAP_HUMAN	ATP-dependent 6-phosphofructokinase, platelet type OS=Homo sapiens GN=PFKP PE=1 SV=2	20	86	0.232558
PIBF1_HUMAN	Progesterone-induced-blocking factor 1 OS=Homo sapiens GN=PIBF1 PE=1 SV=2	11	90	0.122222
PIEZ1_HUMAN	Piezo-type mechanosensitive ion channel component 1 OS=Homo sapiens GN=PIEZO1 PE=1 SV=4	5	287	0.0174216
PKHA5_HUMAN	Pleckstrin homology domain-containing family A member 5 OS=Homo sapiens GN=PLEKHA5 PE=1 SV=1	14	127	0.110236
PKHD1_HUMAN	Fibrocystin OS=Homo sapiens GN=PKHD1 PE=1 SV=1	15	447	0.033557
PKHH2_HUMAN	Pleckstrin homology domain-containing family H member 2 OS=Homo sapiens GN=PLEKHH2 PE=1 SV=2	6	168	0.0357143
PLCG2_HUMAN	1-phosphatidylinositol 4,5-bisphosphate phosphodiesterase gamma-2 OS=Homo sapiens GN=PLCG2 PE=1 SV=4	18	148	0.121622
POC5_HUMAN	Centrosomal protein POC5 OS=Homo sapiens GN=POC5 PE=1 SV=2	5	63	0.0793651
PON1_HUMAN	Serum paraoxonase/arylesterase 1 OS=Homo sapiens GN=PON1 PE=1 SV=3	13	40	0.325
PON3_HUMAN	Serum paraoxonase/lactonase 3 OS=Homo sapiens GN=PON3 PE=1 SV=3	9	40	0.225
POP1_HUMAN	Ribonucleases P/MRP protein subunit POP1 OS=Homo sapiens GN=POP1 PE=1 SV=2	10	115	0.0869565
PPARD_HUMAN	Peroxisome proliferator-activated receptor delta OS=Homo sapiens GN=PPARD PE=1 SV=1	4	50	0.08
PRC2A_HUMAN	Protein PRRC2A OS=Homo sapiens GN=PRRC2A PE=1 SV=3	117	229	0.510917
PRD15_HUMAN	PR domain zinc finger protein 15 OS=Homo sapiens GN=PRDM15 PE=2 SV=4	12	169	0.0710059
PRDX4_HUMAN	Peroxiredoxin-4 OS=Homo sapiens GN=PRDX4 PE=1 SV=1	4	31	0.129032
PRKDC_HUMAN	DNA-dependent protein kinase catalytic subunit OS=Homo sapiens GN=PRKDC PE=1 SV=3	180	469	0.383795
PRP6_HUMAN	Pre-mRNA-processing factor 6 OS=Homo sapiens GN=PRPF6 PE=1 SV=1	15	107	0.140187
PRP8_HUMAN	Pre-mRNA-processing-splicing factor 8 OS=Homo sapiens GN=PRPF8 PE=1 SV=2	60	274	0.218978
PRS6A_HUMAN	26S protease regulatory subunit 6A OS=Homo sapiens GN=PSMC3 PE=1 SV=3	10	49	0.204082
PSD12_HUMAN	26S proteasome non-ATPase regulatory subunit 12 OS=Homo sapiens GN=PSMD12 PE=1 SV=3	9	53	0.169811
PSD13_HUMAN	26S proteasome non-ATPase regulatory subunit 13 OS=Homo sapiens GN=PSMD13 PE=1 SV=2	8	43	0.186047
PSMD1_HUMAN	26S proteasome non-ATPase regulatory subunit 1 OS=Homo sapiens GN=PSMD1 PE=1 SV=2	6	106	0.0566038
PSMD3_HUMAN	26S proteasome non-ATPase regulatory subunit 3 OS=Homo sapiens GN=PSMD3 PE=1 SV=2	13	61	0.213115
PSMD4_HUMAN	26S proteasome non-ATPase regulatory subunit 4 OS=Homo sapiens GN=PSMD4 PE=1 SV=1	8	41	0.195122
PSMD7_HUMAN	26S proteasome non-ATPase regulatory subunit 7 OS=Homo sapiens GN=PSMD7 PE=1 SV=2	4	37	0.108108
PTN23_HUMAN	Tyrosine-protein phosphatase non-receptor type 23 OS=Homo sapiens GN=PTPN23 PE=1 SV=1	11	179	0.0614525
PTRF_HUMAN	Polymerase I and transcript release factor OS=Homo sapiens GN=PTRF PE=1 SV=1	10	43	0.232558
PUF60_HUMAN	Poly(U)-binding-splicing factor PUF60 OS=Homo sapiens GN=PUF60 PE=1 SV=1	5	60	0.0833333
PWP1_HUMAN	Periodic tryptophan protein 1 homolog OS=Homo sapiens GN=PWP1 PE=1 SV=1	6	56	0.107143
RAVR1_HUMAN	Ribonucleoprotein PTB-binding 1 OS=Homo sapiens GN=RAVER1 PE=1 SV=1	5	64	0.078125
RB11A_HUMAN	Ras-related protein Rab-11A OS=Homo sapiens GN=RAB11A PE=1 SV=3	4	24	0.166667
RBAK_HUMAN	RB-associated KRAB zinc finger protein OS=Homo sapiens GN=RBAK PE=1 SV=1	7	83	0.0843373
RBBP6_HUMAN	E3 ubiquitin-protein ligase RBBP6 OS=Homo sapiens GN=RBBP6 PE=1 SV=1	16	202	0.0792079
RBCC1_HUMAN	RB1-inducible coiled-coil protein 1 OS=Homo sapiens GN=RB1CC1 PE=1 SV=3	19	183	0.103825
RBM14_HUMAN	RNA-binding protein 14 OS=Homo sapiens GN=RBM14 PE=1 SV=2	14	69	0.202899
RBM19_HUMAN	Probable RNA-binding protein 19 OS=Homo sapiens GN=RBM19 PE=1 SV=3	8	107	0.0747664
RBM26_HUMAN	RNA-binding protein 26 OS=Homo sapiens GN=RBM26 PE=1 SV=3	13	114	0.114035
RBM28_HUMAN	RNA-binding protein 28 OS=Homo sapiens GN=RBM28 PE=1 SV=3	13	86	0.151163
RBM6_HUMAN	RNA-binding protein 6 OS=Homo sapiens GN=RBM6 PE=1 SV=5	7	129	0.0542636
RBMX_HUMAN	RNA-binding motif protein, X chromosome OS=Homo sapiens GN=RBMX PE=1 SV=3	16	42	0.380952
RELN_HUMAN	Reelin OS=Homo sapiens GN=RELN PE=1 SV=3	6	388	0.0154639
RENT1_HUMAN	Regulator of nonsense transcripts 1 OS=Homo sapiens GN=UPF1 PE=1 SV=2	6	124	0.0483871
RFC2_HUMAN	Replication factor C subunit 2 OS=Homo sapiens GN=RFC2 PE=1 SV=3	9	39	0.230769
RFC3_HUMAN	Replication factor C subunit 3 OS=Homo sapiens GN=RFC3 PE=1 SV=2	4	41	0.097561
RFC4_HUMAN	Replication factor C subunit 4 OS=Homo sapiens GN=RFC4 PE=1 SV=2	9	40	0.225
RGPA2_HUMAN	Ral GTPase-activating protein subunit alpha-2 OS=Homo sapiens GN=RALGAPA2 PE=1 SV=2	28	211	0.132701
RHG21_HUMAN	Rho GTPase-activating protein 21 OS=Homo sapiens GN=ARHGAP21 PE=1 SV=1	21	217	0.0967742
RICTR_HUMAN	Rapamycin-insensitive companion of mTOR OS=Homo sapiens GN=RICTOR PE=1 SV=1	19	192	0.0989583
RIOK2_HUMAN	Serine/threonine-protein kinase RIO2 OS=Homo sapiens GN=RIOK2 PE=1 SV=2	19	63	0.301587
RL10_HUMAN	60S ribosomal protein L10 OS=Homo sapiens GN=RPL10 PE=1 SV=4	19	25	0.76
RL14_HUMAN	60S ribosomal protein L14 OS=Homo sapiens GN=RPL14 PE=1 SV=4	12	23	0.521739
RL15_HUMAN	60S ribosomal protein L15 OS=Homo sapiens GN=RPL15 PE=1 SV=2	24	24	1
RL17_HUMAN	60S ribosomal protein L17 OS=Homo sapiens GN=RPL17 PE=1 SV=3	28	21	1.33333
RL18_HUMAN	60S ribosomal protein L18 OS=Homo sapiens GN=RPL18 PE=1 SV=2	40	22	1.81818
RL18A_HUMAN	60S ribosomal protein L18a OS=Homo sapiens GN=RPL18A PE=1 SV=2	5	21	0.238095
RL21_HUMAN	60S ribosomal protein L21 OS=Homo sapiens GN=RPL21 PE=1 SV=2	12	19	0.631579
RL22_HUMAN	60S ribosomal protein L22 OS=Homo sapiens GN=RPL22 PE=1 SV=2	18	15	1.2
RL22L_HUMAN	60S ribosomal protein L22-like 1 OS=Homo sapiens GN=RPL22L1 PE=1 SV=2	6	15	0.4
RL24_HUMAN	60S ribosomal protein L24 OS=Homo sapiens GN=RPL24 PE=1 SV=1	15	18	0.833333
RL26L_HUMAN	60S ribosomal protein L26-like 1 OS=Homo sapiens GN=RPL26L1 PE=1 SV=1	29	17	1.70588
RL27_HUMAN	60S ribosomal protein L27 OS=Homo sapiens GN=RPL27 PE=1 SV=2	4	16	0.25
RL34_HUMAN	60S ribosomal protein L34 OS=Homo sapiens GN=RPL34 PE=1 SV=3	17	13	1.30769
RL35A_HUMAN	60S ribosomal protein L35a OS=Homo sapiens GN=RPL35A PE=1 SV=2	19	13	1.46154
RL37A_HUMAN	60S ribosomal protein L37a OS=Homo sapiens GN=RPL37A PE=1 SV=2	6	10	0.6
RL3L_HUMAN	60S ribosomal protein L3-like OS=Homo sapiens GN=RPL3L PE=2 SV=3	9	46	0.195652
RL4_HUMAN	60S ribosomal protein L4 OS=Homo sapiens GN=RPL4 PE=1 SV=5	80	48	1.66667
RL5_HUMAN	60S ribosomal protein L5 OS=Homo sapiens GN=RPL5 PE=1 SV=3	64	34	1.88235
RL6_HUMAN	60S ribosomal protein L6 OS=Homo sapiens GN=RPL6 PE=1 SV=3	52	33	1.57576
RL7A_HUMAN	60S ribosomal protein L7a OS=Homo sapiens GN=RPL7A PE=1 SV=2	13	30	0.433333
RL7L_HUMAN	60S ribosomal protein L7-like 1 OS=Homo sapiens GN=RPL7L1 PE=1 SV=1	4	29	0.137931
RL8_HUMAN	60S ribosomal protein L8 OS=Homo sapiens GN=RPL8 PE=1 SV=2	81	28	2.89286
RLA2_HUMAN	60S acidic ribosomal protein P2 OS=Homo sapiens GN=RPLP2 PE=1 SV=1	24	12	2
RLGPB_HUMAN	Ral GTPase-activating protein subunit beta OS=Homo sapiens GN=RALGAPB PE=1 SV=1	8	167	0.0479042
RMP_HUMAN	Unconventional prefoldin RPB5 interactor 1 OS=Homo sapiens GN=URI1 PE=1 SV=3	6	60	0.1
RMXL2_HUMAN	RNA-binding motif protein, X-linked-like-2 OS=Homo sapiens GN=RBMXL2 PE=1 SV=3	4	43	0.0930233
ROCK1_HUMAN	Rho-associated protein kinase 1 OS=Homo sapiens GN=ROCK1 PE=1 SV=1	18	158	0.113924
RPA1_HUMAN	DNA-directed RNA polymerase I subunit RPA1 OS=Homo sapiens GN=POLR1A PE=1 SV=2	11	195	0.0564103
RPAB1_HUMAN	DNA-directed RNA polymerases I, II, and III subunit RPABC1 OS=Homo sapiens GN=POLR2E PE=1 SV=4	6	25	0.24
RPAC1_HUMAN	DNA-directed RNA polymerases I and III subunit RPAC1 OS=Homo sapiens GN=POLR1C PE=1 SV=1	8	39	0.205128
RPAP2_HUMAN	Putative RNA polymerase II subunit B1 CTD phosphatase RPAP2 OS=Homo sapiens GN=RPAP2 PE=1 SV=1	4	70	0.0571429
RPAP3_HUMAN	RNA polymerase II-associated protein 3 OS=Homo sapiens GN=RPAP3 PE=1 SV=2	19	76	0.25
RPB1_HUMAN	DNA-directed RNA polymerase II subunit RPB1 OS=Homo sapiens GN=POLR2A PE=1 SV=2	9	217	0.0414747
RPB2_HUMAN	DNA-directed RNA polymerase II subunit RPB2 OS=Homo sapiens GN=POLR2B PE=1 SV=1	43	134	0.320896
RPGF6_HUMAN	Rap guanine nucleotide exchange factor 6 OS=Homo sapiens GN=RAPGEF6 PE=1 SV=2	14	179	0.0782123
RPP29_HUMAN	Ribonuclease P protein subunit p29 OS=Homo sapiens GN=POP4 PE=1 SV=2	4	25	0.16
RPP38_HUMAN	Ribonuclease P protein subunit p38 OS=Homo sapiens GN=RPP38 PE=1 SV=2	6	32	0.1875
RRP12_HUMAN	RRP12-like protein OS=Homo sapiens GN=RRP12 PE=1 SV=2	46	144	0.319444
RRP15_HUMAN	RRP15-like protein OS=Homo sapiens GN=RRP15 PE=1 SV=2	9	31	0.290323
RS17_HUMAN	40S ribosomal protein S17 OS=Homo sapiens GN=RPS17 PE=1 SV=2	8	16	0.5
RS21_HUMAN	40S ribosomal protein S21 OS=Homo sapiens GN=RPS21 PE=1 SV=1	4	9	0.444444
RS24_HUMAN	40S ribosomal protein S24 OS=Homo sapiens GN=RPS24 PE=1 SV=1	5	15	0.333333
RS26_HUMAN	40S ribosomal protein S26 OS=Homo sapiens GN=RPS26 PE=1 SV=3	34	13	2.61538
RS27_HUMAN	40S ribosomal protein S27 OS=Homo sapiens GN=RPS27 PE=1 SV=3	6	9	0.666667
RS27A_HUMAN	Ubiquitin-40S ribosomal protein S27a OS=Homo sapiens GN=RPS27A PE=1 SV=2	15	18	0.833333
RS28_HUMAN	40S ribosomal protein S28 OS=Homo sapiens GN=RPS28 PE=1 SV=1	13	8	1.625
RSMB_HUMAN (+1)	Small nuclear ribonucleoprotein-associated proteins B and B' OS=Homo sapiens GN=SNRPB PE=1 SV=2	5	25	0.2
RT07_HUMAN	28S ribosomal protein S7, mitochondrial OS=Homo sapiens GN=MRPS7 PE=1 SV=2	4	28	0.142857
RT09_HUMAN	28S ribosomal protein S9, mitochondrial OS=Homo sapiens GN=MRPS9 PE=1 SV=2	4	46	0.0869565
RT23_HUMAN	28S ribosomal protein S23, mitochondrial OS=Homo sapiens GN=MRPS23 PE=1 SV=2	5	22	0.227273
RT29_HUMAN	28S ribosomal protein S29, mitochondrial OS=Homo sapiens GN=DAP3 PE=1 SV=1	5	46	0.108696
RTCB_HUMAN	tRNA-splicing ligase RtcB homolog OS=Homo sapiens GN=RTCB PE=1 SV=1	21	55	0.381818
RU2A_HUMAN	U2 small nuclear ribonucleoprotein A' OS=Homo sapiens GN=SNRPA1 PE=1 SV=2	15	28	0.535714
RU2B_HUMAN	U2 small nuclear ribonucleoprotein B'' OS=Homo sapiens GN=SNRPB2 PE=1 SV=1	6	25	0.24
SC16A_HUMAN	Protein transport protein Sec16A OS=Homo sapiens GN=SEC16A PE=1 SV=3	20	234	0.0854701
SC22B_HUMAN	Vesicle-trafficking protein SEC22b OS=Homo sapiens GN=SEC22B PE=1 SV=4	7	25	0.28
SCAFB_HUMAN	Protein SCAF11 OS=Homo sapiens GN=SCAF11 PE=1 SV=2	19	165	0.115152
SCLT1_HUMAN	Sodium channel and clathrin linker 1 OS=Homo sapiens GN=SCLT1 PE=1 SV=2	13	81	0.160494
SDA1_HUMAN	Protein SDA1 homolog OS=Homo sapiens GN=SDAD1 PE=1 SV=3	17	80	0.2125
SDPR_HUMAN	Serum deprivation-response protein OS=Homo sapiens GN=SDPR PE=1 SV=3	5	47	0.106383
SELB_HUMAN	Selenocysteine-specific elongation factor OS=Homo sapiens GN=EEFSEC PE=1 SV=4	5	65	0.0769231
SERA_HUMAN	D-3-phosphoglycerate dehydrogenase OS=Homo sapiens GN=PHGDH PE=1 SV=4	7	57	0.122807
SERPH_HUMAN	Serpin H1 OS=Homo sapiens GN=SERPINH1 PE=1 SV=2	5	46	0.108696
SETD2_HUMAN	Histone-lysine N-methyltransferase SETD2 OS=Homo sapiens GN=SETD2 PE=1 SV=3	9	288	0.03125
SF3A1_HUMAN	Splicing factor 3A subunit 1 OS=Homo sapiens GN=SF3A1 PE=1 SV=1	5	89	0.0561798
SH321_HUMAN	SH3 domain-containing protein 21 OS=Homo sapiens GN=SH3D21 PE=2 SV=2	5	71	0.0704225
SI1L3_HUMAN	Signal-induced proliferation-associated 1-like protein 3 OS=Homo sapiens GN=SIPA1L3 PE=1 SV=3	7	195	0.0358974
SK2L2_HUMAN	Superkiller viralicidic activity 2-like 2 OS=Homo sapiens GN=SKIV2L2 PE=1 SV=3	22	118	0.186441
SKP1_HUMAN	S-phase kinase-associated protein 1 OS=Homo sapiens GN=SKP1 PE=1 SV=2	6	19	0.315789
SLAI2_HUMAN	SLAIN motif-containing protein 2 OS=Homo sapiens GN=SLAIN2 PE=1 SV=2	9	63	0.142857
SMBP2_HUMAN	DNA-binding protein SMUBP-2 OS=Homo sapiens GN=IGHMBP2 PE=1 SV=3	5	109	0.0458716
SMC4_HUMAN	Structural maintenance of chromosomes protein 4 OS=Homo sapiens GN=SMC4 PE=1 SV=2	35	147	0.238095
SMC5_HUMAN	Structural maintenance of chromosomes protein 5 OS=Homo sapiens GN=SMC5 PE=1 SV=2	9	129	0.0697674
SMD2_HUMAN	Small nuclear ribonucleoprotein Sm D2 OS=Homo sapiens GN=SNRPD2 PE=1 SV=1	5	14	0.357143
SMTN_HUMAN	Smoothelin OS=Homo sapiens GN=SMTN PE=1 SV=7	7	99	0.0707071
SND1_HUMAN	Staphylococcal nuclease domain-containing protein 1 OS=Homo sapiens GN=SND1 PE=1 SV=1	5	102	0.0490196
SNP23_HUMAN	Synaptosomal-associated protein 23 OS=Homo sapiens GN=SNAP23 PE=1 SV=1	4	23	0.173913
SNRPA_HUMAN	U1 small nuclear ribonucleoprotein A OS=Homo sapiens GN=SNRPA PE=1 SV=3	4	31	0.129032
SNUT2_HUMAN	U4/U6.U5 tri-snRNP-associated protein 2 OS=Homo sapiens GN=USP39 PE=1 SV=2	4	65	0.0615385
SP16H_HUMAN	FACT complex subunit SPT16 OS=Homo sapiens GN=SUPT16H PE=1 SV=1	17	120	0.141667
SPA5L_HUMAN	Spermatogenesis-associated protein 5-like protein 1 OS=Homo sapiens GN=SPATA5L1 PE=1 SV=2	4	81	0.0493827
SPAG1_HUMAN	Sperm-associated antigen 1 OS=Homo sapiens GN=SPAG1 PE=1 SV=3	5	104	0.0480769
SPAG5_HUMAN	Sperm-associated antigen 5 OS=Homo sapiens GN=SPAG5 PE=1 SV=2	5	134	0.0373134
SPB1_HUMAN	pre-rRNA processing protein FTSJ3 OS=Homo sapiens GN=FTSJ3 PE=1 SV=2	47	97	0.484536
SPERT_HUMAN	Spermatid-associated protein OS=Homo sapiens GN=SPERT PE=1 SV=1	5	52	0.0961538
SPF27_HUMAN	Pre-mRNA-splicing factor SPF27 OS=Homo sapiens GN=BCAS2 PE=1 SV=1	6	26	0.230769
SPG20_HUMAN	Spartin OS=Homo sapiens GN=SPG20 PE=1 SV=1	5	73	0.0684932
SPTA1_HUMAN	Spectrin alpha chain, erythrocytic 1 OS=Homo sapiens GN=SPTA1 PE=1 SV=5	59	280	0.210714
SRP68_HUMAN	Signal recognition particle subunit SRP68 OS=Homo sapiens GN=SRP68 PE=1 SV=2	10	71	0.140845
SRPK1_HUMAN	SRSF protein kinase 1 OS=Homo sapiens GN=SRPK1 PE=1 SV=2	19	74	0.256757
SRPRA_HUMAN(+1)	Signal recognition particle receptor subunit alpha	4	70	0.0571429
SRRT_HUMAN	Serrate RNA effector molecule homolog OS=Homo sapiens GN=SRRT PE=1 SV=1	12	101	0.118812
SRSF1_HUMAN	Serine/arginine-rich splicing factor 1 OS=Homo sapiens GN=SRSF1 PE=1 SV=2	12	28	0.428571
SRSF4_HUMAN	Serine/arginine-rich splicing factor 4 OS=Homo sapiens GN=SRSF4 PE=1 SV=2	40	57	0.701754
SRSF6_HUMAN	Serine/arginine-rich splicing factor 6 OS=Homo sapiens GN=SRSF6 PE=1 SV=2	60	40	1.5
STIP1_HUMAN	Stress-induced-phosphoprotein 1 OS=Homo sapiens GN=STIP1 PE=1 SV=1	5	63	0.0793651
STRAP_HUMAN	Serine-threonine kinase receptor-associated protein OS=Homo sapiens GN=STRAP PE=1 SV=1	4	38	0.105263
STRN_HUMAN	Striatin OS=Homo sapiens GN=STRN PE=1 SV=4	4	86	0.0465116
SVIL_HUMAN	Supervillin OS=Homo sapiens GN=SVIL PE=1 SV=2	12	248	0.0483871
SYEP_HUMAN	Bifunctional glutamate/proline--tRNA ligase OS=Homo sapiens GN=EPRS PE=1 SV=5	33	171	0.192982
SYIC_HUMAN	Isoleucine--tRNA ligase, cytoplasmic OS=Homo sapiens GN=IARS PE=1 SV=2	20	145	0.137931
SYK_HUMAN	Lysine--tRNA ligase OS=Homo sapiens GN=KARS PE=1 SV=3	11	68	0.161765
SYLC_HUMAN	Leucine--tRNA ligase, cytoplasmic OS=Homo sapiens GN=LARS PE=1 SV=2	12	134	0.0895522
SYQ_HUMAN	Glutamine--tRNA ligase OS=Homo sapiens GN=QARS PE=1 SV=1	14	88	0.159091
SYRC_HUMAN	Arginine--tRNA ligase, cytoplasmic OS=Homo sapiens GN=RARS PE=1 SV=2	17	75	0.226667
SZT2_HUMAN	Protein SZT2 OS=Homo sapiens GN=SZT2 PE=1 SV=3	17	378	0.0449735
TAF1_HUMAN	Transcription initiation factor TFIID subunit 1 OS=Homo sapiens GN=TAF1 PE=1 SV=2	5	213	0.0234742
TAOK1_HUMAN	Serine/threonine-protein kinase TAO1 OS=Homo sapiens GN=TAOK1 PE=1 SV=1	14	116	0.12069
TARA_HUMAN	TRIO and F-actin-binding protein OS=Homo sapiens GN=TRIOBP PE=1 SV=3	17	261	0.0651341
TAU_HUMAN	Microtubule-associated protein tau OS=Homo sapiens GN=MAPT PE=1 SV=5	4	79	0.0506329
TB182_HUMAN	182 kDa tankyrase-1-binding protein OS=Homo sapiens GN=TNKS1BP1 PE=1 SV=4	174	182	0.956044
TBA1C_HUMAN	Tubulin alpha-1C chain OS=Homo sapiens GN=TUBA1C PE=1 SV=1	105	50	2.1
TBB3_HUMAN	Tubulin beta-3 chain OS=Homo sapiens GN=TUBB3 PE=1 SV=2	30	50	0.6
TBB6_HUMAN	Tubulin beta-6 chain OS=Homo sapiens GN=TUBB6 PE=1 SV=1	27	50	0.54
TCP4_HUMAN	Activated RNA polymerase II transcriptional coactivator p15 OS=Homo sapiens GN=SUB1 PE=1 SV=3	4	14	0.285714
TCPG_HUMAN	T-complex protein 1 subunit gamma OS=Homo sapiens GN=CCT3 PE=1 SV=4	9	61	0.147541
TF2H4_HUMAN	General transcription factor IIH subunit 4 OS=Homo sapiens GN=GTF2H4 PE=2 SV=1	7	52	0.134615
TFR1_HUMAN	Transferrin receptor protein 1 OS=Homo sapiens GN=TFRC PE=1 SV=2	27	85	0.317647
THOC4_HUMAN	THO complex subunit 4 OS=Homo sapiens GN=ALYREF PE=1 SV=3	5	27	0.185185
TIF1B_HUMAN	Transcription intermediary factor 1-beta OS=Homo sapiens GN=TRIM28 PE=1 SV=5	5	89	0.0561798
TNC18_HUMAN	Trinucleotide repeat-containing gene 18 protein OS=Homo sapiens GN=TNRC18 PE=1 SV=3	22	315	0.0698413
TOB2_HUMAN	Protein Tob2 OS=Homo sapiens GN=TOB2 PE=1 SV=2	5	37	0.135135
TOE1_HUMAN	Target of EGR1 protein 1 OS=Homo sapiens GN=TOE1 PE=1 SV=1	5	57	0.0877193
TOP3B_HUMAN	DNA topoisomerase 3-beta-1 OS=Homo sapiens GN=TOP3B PE=1 SV=1	4	97	0.0412371
TOPZ1_HUMAN	Testis- and ovary-specific PAZ domain-containing protein 1 OS=Homo sapiens GN=TOPAZ1 PE=2 SV=3	21	191	0.109948
TPP2_HUMAN	Tripeptidyl-peptidase 2 OS=Homo sapiens GN=TPP2 PE=1 SV=4	12	138	0.0869565
TRI56_HUMAN	E3 ubiquitin-protein ligase TRIM56 OS=Homo sapiens GN=TRIM56 PE=1 SV=3	13	81	0.160494
TRIM3_HUMAN	Tripartite motif-containing protein 3 OS=Homo sapiens GN=TRIM3 PE=1 SV=2	4	81	0.0493827
TRIP4_HUMAN	Activating signal cointegrator 1 OS=Homo sapiens GN=TRIP4 PE=1 SV=4	9	66	0.136364
TRNK1_HUMAN	TPR and ankyrin repeat-containing protein 1 OS=Homo sapiens GN=TRANK1 PE=2 SV=4	22	336	0.0654762
TRPM6_HUMAN	Transient receptor potential cation channel subfamily M member 6 OS=Homo sapiens GN=TRPM6 PE=1 SV=2	9	232	0.0387931
TRRAP_HUMAN	Transformation/transcription domain-associated protein OS=Homo sapiens GN=TRRAP PE=1 SV=3	48	438	0.109589
TSC1_HUMAN	Hamartin OS=Homo sapiens GN=TSC1 PE=1 SV=2	10	130	0.0769231
TSR1_HUMAN	Pre-rRNA-processing protein TSR1 homolog OS=Homo sapiens GN=TSR1 PE=1 SV=1	33	92	0.358696
TSSC4_HUMAN	Protein TSSC4 OS=Homo sapiens GN=TSSC4 PE=1 SV=3	5	34	0.147059
TT21B_HUMAN	Tetratricopeptide repeat protein 21B OS=Homo sapiens GN=TTC21B PE=1 SV=2	7	151	0.0463576
TUT7_HUMAN	Terminal uridylyltransferase 7 OS=Homo sapiens GN=ZCCHC6 PE=1 SV=1	5	171	0.0292398
U5S1_HUMAN	116 kDa U5 small nuclear ribonucleoprotein component OS=Homo sapiens GN=EFTUD2 PE=1 SV=1	25	109	0.229358
UBP10_HUMAN	Ubiquitin carboxyl-terminal hydrolase 10 OS=Homo sapiens GN=USP10 PE=1 SV=2	12	87	0.137931
UBP24_HUMAN	Ubiquitin carboxyl-terminal hydrolase 24 OS=Homo sapiens GN=USP24 PE=1 SV=3	10	294	0.0340136
UBR4_HUMAN	E3 ubiquitin-protein ligase UBR4 OS=Homo sapiens GN=UBR4 PE=1 SV=1	47	574	0.0818815
UN45A_HUMAN	Protein unc-45 homolog A OS=Homo sapiens GN=UNC45A PE=1 SV=1	21	103	0.203883
VAC14_HUMAN	Protein VAC14 homolog OS=Homo sapiens GN=VAC14 PE=1 SV=1	10	88	0.113636
VP13A_HUMAN	Vacuolar protein sorting-associated protein 13A OS=Homo sapiens GN=VPS13A PE=1 SV=2	18	360	0.05
VP13B_HUMAN	Vacuolar protein sorting-associated protein 13B OS=Homo sapiens GN=VPS13B PE=1 SV=2	30	449	0.0668151
VPS11_HUMAN	Vacuolar protein sorting-associated protein 11 homolog OS=Homo sapiens GN=VPS11 PE=1 SV=1	9	108	0.0833333
VPS18_HUMAN	Vacuolar protein sorting-associated protein 18 homolog OS=Homo sapiens GN=VPS18 PE=1 SV=2	9	110	0.0818182
VPS39_HUMAN	Vam6/Vps39-like protein OS=Homo sapiens GN=VPS39 PE=1 SV=2	4	102	0.0392157
WDFY3_HUMAN	WD repeat and FYVE domain-containing protein 3 OS=Homo sapiens GN=WDFY3 PE=1 SV=2	23	395	0.0582278
WDR11_HUMAN	WD repeat-containing protein 11 OS=Homo sapiens GN=WDR11 PE=1 SV=1	19	137	0.138686
WDR19_HUMAN	WD repeat-containing protein 19 OS=Homo sapiens GN=WDR19 PE=1 SV=2	7	152	0.0460526
WDR74_HUMAN	WD repeat-containing protein 74 OS=Homo sapiens GN=WDR74 PE=1 SV=1	7	42	0.166667
WRIP1_HUMAN	ATPase WRNIP1 OS=Homo sapiens GN=WRNIP1 PE=1 SV=2	8	72	0.111111
XRCC5_HUMAN	X-ray repair cross-complementing protein 5 OS=Homo sapiens GN=XRCC5 PE=1 SV=3	12	83	0.144578
XRN1_HUMAN	5'-3' exoribonuclease 1 OS=Homo sapiens GN=XRN1 PE=1 SV=1	46	194	0.237113
XRN2_HUMAN	5'-3' exoribonuclease 2 OS=Homo sapiens GN=XRN2 PE=1 SV=1	6	109	0.0550459
YBOX1_HUMAN	Nuclease-sensitive element-binding protein 1 OS=Homo sapiens GN=YBX1 PE=1 SV=3	23	36	0.638889
YLPM1_HUMAN	YLP motif-containing protein 1 OS=Homo sapiens GN=YLPM1 PE=1 SV=3	10	220	0.0454545
YTHD2_HUMAN	YTH domain-containing family protein 2 OS=Homo sapiens GN=YTHDF2 PE=1 SV=2	9	62	0.145161
YTHD3_HUMAN	YTH domain-containing family protein 3 OS=Homo sapiens GN=YTHDF3 PE=1 SV=1	5	64	0.078125
ZC3H1_HUMAN	Zinc finger C3H1 domain-containing protein OS=Homo sapiens GN=ZFC3H1 PE=1 SV=3	16	226	0.0707965
ZCCHV_HUMAN	Zinc finger CCCH-type antiviral protein 1 OS=Homo sapiens GN=ZC3HAV1 PE=1 SV=3	7	101	0.0693069
ZCH18_HUMAN	Zinc finger CCCH domain-containing protein 18 OS=Homo sapiens GN=ZC3H18 PE=1 SV=2	30	106	0.283019
ZCHC8_HUMAN	Zinc finger CCHC domain-containing protein 8 OS=Homo sapiens GN=ZCCHC8 PE=1 SV=2	8	79	0.101266
ZGPAT_HUMAN	Zinc finger CCCH-type with G patch domain-containing protein OS=Homo sapiens GN=ZGPAT PE=1 SV=3	4	57	0.0701754
ZN326_HUMAN	DBIRD complex subunit ZNF326 OS=Homo sapiens GN=ZNF326 PE=1 SV=2	4	66	0.0606061
ZN491_HUMAN	Zinc finger protein 491 OS=Homo sapiens GN=ZNF491 PE=2 SV=1	4	51	0.0784314
ZN598_HUMAN	Zinc finger protein 598 OS=Homo sapiens GN=ZNF598 PE=1 SV=1	6	99	0.0606061
ZN799_HUMAN	Zinc finger protein 799 OS=Homo sapiens GN=ZNF799 PE=2 SV=4	9	74	0.121622
ZNF16_HUMAN	Zinc finger protein 16 OS=Homo sapiens GN=ZNF16 PE=1 SV=3	7	76	0.0921053
ZNF69_HUMAN	Zinc finger protein 69 OS=Homo sapiens GN=ZNF69 PE=1 SV=2	11	66	0.166667
ZO2_HUMAN	Tight junction protein ZO-2 OS=Homo sapiens GN=TJP2 PE=1 SV=2	41	134	0.30597
ZO3_HUMAN	Tight junction protein ZO-3 OS=Homo sapiens GN=TJP3 PE=1 SV=3	14	101	0.138614
* All peptides identified as eIF4A could have been derived from
either eIF4A1 or eIF4A2, no paralogue specific peptides were identified.
